# Supplementary material for: NOA: a cytoscape plugin for network ontology analysis
Source: Bioinformatics. 2013 Jun 7;29(16):2066–7. doi: 10.1093/bioinformatics/btt334 (PMC3722524; doi:10.1093/bioinformatics/btt334)
Supplement: Supplementary Data [file supp_btt334_S1.txt]

>Hs_AhR_pathway_WP2100_47069
ENSG00000106546	ENSG00000106546
ENSG00000080824	ENSG00000106546
ENSG00000110958	ENSG00000106546
ENSG00000110711	ENSG00000106546
ENSG00000197122	ENSG00000106546
ENSG00000197122	ENSG00000197122
ENSG00000105401	ENSG00000197122
ENSG00000105401	ENSG00000105401
ENSG00000143437	ENSG00000143437
ENSG00000143437	ENSG00000106546
ENSG00000106546	ENSG00000143437
ENSG00000106546	ENSG00000106546
ENSG00000063438	ENSG00000143437
ENSG00000063438	ENSG00000106546
ENSG00000232810	ENSG00000140465
ENSG00000232810	ENSG00000138061
ENSG00000106546	ENSG00000143437
ENSG00000106546	ENSG00000106546
>Hs_AMPK_signaling_WP1403_44950
ENSG00000115592	ENSG00000072310
ENSG00000132356	ENSG00000072310
ENSG00000106617	ENSG00000072310
ENSG00000181929	ENSG00000072310
ENSG00000131791	ENSG00000072310
ENSG00000111725	ENSG00000072310
ENSG00000162409	ENSG00000072310
ENSG00000115592	ENSG00000125520
ENSG00000132356	ENSG00000125520
ENSG00000106617	ENSG00000125520
ENSG00000181929	ENSG00000125520
ENSG00000131791	ENSG00000125520
ENSG00000111725	ENSG00000125520
ENSG00000162409	ENSG00000125520
ENSG00000115592	ENSG00000104812
ENSG00000115592	ENSG00000111713
ENSG00000132356	ENSG00000104812
ENSG00000132356	ENSG00000111713
ENSG00000106617	ENSG00000104812
ENSG00000106617	ENSG00000111713
ENSG00000181929	ENSG00000104812
ENSG00000181929	ENSG00000111713
ENSG00000131791	ENSG00000104812
ENSG00000131791	ENSG00000111713
ENSG00000111725	ENSG00000104812
ENSG00000111725	ENSG00000111713
ENSG00000162409	ENSG00000104812
ENSG00000162409	ENSG00000111713
ENSG00000115592	ENSG00000170525
ENSG00000132356	ENSG00000170525
ENSG00000106617	ENSG00000170525
ENSG00000181929	ENSG00000170525
ENSG00000131791	ENSG00000170525
ENSG00000111725	ENSG00000170525
ENSG00000162409	ENSG00000170525
ENSG00000115592	ENSG00000160741
ENSG00000132356	ENSG00000160741
ENSG00000106617	ENSG00000160741
ENSG00000181929	ENSG00000160741
ENSG00000131791	ENSG00000160741
ENSG00000111725	ENSG00000160741
ENSG00000162409	ENSG00000160741
ENSG00000160741	ENSG00000155846
ENSG00000115592	ENSG00000113161
ENSG00000132356	ENSG00000113161
ENSG00000106617	ENSG00000113161
ENSG00000181929	ENSG00000113161
ENSG00000131791	ENSG00000113161
ENSG00000111725	ENSG00000113161
ENSG00000162409	ENSG00000113161
ENSG00000115592	ENSG00000066044
ENSG00000132356	ENSG00000066044
ENSG00000106617	ENSG00000066044
ENSG00000181929	ENSG00000066044
ENSG00000131791	ENSG00000066044
ENSG00000111725	ENSG00000066044
ENSG00000162409	ENSG00000066044
ENSG00000115592	ENSG00000141510
ENSG00000132356	ENSG00000141510
ENSG00000106617	ENSG00000141510
ENSG00000181929	ENSG00000141510
ENSG00000131791	ENSG00000141510
ENSG00000111725	ENSG00000141510
ENSG00000162409	ENSG00000141510
ENSG00000066044	ENSG00000133101
ENSG00000066044	ENSG00000145386
ENSG00000066044	ENSG00000134057
ENSG00000066044	ENSG00000124762
ENSG00000171105	ENSG00000117461
ENSG00000171105	ENSG00000145675
ENSG00000171105	ENSG00000051382
ENSG00000171105	ENSG00000121879
ENSG00000171105	ENSG00000105851
ENSG00000171105	ENSG00000171608
ENSG00000171105	ENSG00000105647
ENSG00000115592	ENSG00000103197
ENSG00000115592	ENSG00000165699
ENSG00000132356	ENSG00000103197
ENSG00000132356	ENSG00000165699
ENSG00000106617	ENSG00000103197
ENSG00000106617	ENSG00000165699
ENSG00000181929	ENSG00000103197
ENSG00000181929	ENSG00000165699
ENSG00000131791	ENSG00000103197
ENSG00000131791	ENSG00000165699
ENSG00000111725	ENSG00000103197
ENSG00000111725	ENSG00000165699
ENSG00000162409	ENSG00000103197
ENSG00000162409	ENSG00000165699
ENSG00000072310	ENSG00000169710
ENSG00000103197	ENSG00000198793
ENSG00000165699	ENSG00000198793
ENSG00000105221	ENSG00000115592
ENSG00000105221	ENSG00000132356
ENSG00000105221	ENSG00000106617
ENSG00000105221	ENSG00000181929
ENSG00000105221	ENSG00000131791
ENSG00000105221	ENSG00000111725
ENSG00000105221	ENSG00000162409
ENSG00000142208	ENSG00000115592
ENSG00000142208	ENSG00000132356
ENSG00000142208	ENSG00000106617
ENSG00000142208	ENSG00000181929
ENSG00000142208	ENSG00000131791
ENSG00000142208	ENSG00000111725
ENSG00000142208	ENSG00000162409
ENSG00000078142	ENSG00000108443
ENSG00000078142	ENSG00000175634
ENSG00000006831	ENSG00000115592
ENSG00000006831	ENSG00000132356
ENSG00000006831	ENSG00000106617
ENSG00000006831	ENSG00000181929
ENSG00000006831	ENSG00000131791
ENSG00000006831	ENSG00000111725
ENSG00000006831	ENSG00000162409
ENSG00000159346	ENSG00000115592
ENSG00000159346	ENSG00000132356
ENSG00000159346	ENSG00000106617
ENSG00000159346	ENSG00000181929
ENSG00000159346	ENSG00000131791
ENSG00000159346	ENSG00000111725
ENSG00000159346	ENSG00000162409
ENSG00000115592	ENSG00000101076
ENSG00000132356	ENSG00000101076
ENSG00000106617	ENSG00000101076
ENSG00000181929	ENSG00000101076
ENSG00000131791	ENSG00000101076
ENSG00000111725	ENSG00000101076
ENSG00000162409	ENSG00000101076
ENSG00000115592	ENSG00000132142
ENSG00000115592	ENSG00000076555
ENSG00000132356	ENSG00000132142
ENSG00000132356	ENSG00000076555
ENSG00000106617	ENSG00000132142
ENSG00000106617	ENSG00000076555
ENSG00000181929	ENSG00000132142
ENSG00000181929	ENSG00000076555
ENSG00000131791	ENSG00000132142
ENSG00000131791	ENSG00000076555
ENSG00000111725	ENSG00000132142
ENSG00000111725	ENSG00000076555
ENSG00000162409	ENSG00000132142
ENSG00000162409	ENSG00000076555
ENSG00000115592	ENSG00000079435
ENSG00000132356	ENSG00000079435
ENSG00000106617	ENSG00000079435
ENSG00000181929	ENSG00000079435
ENSG00000131791	ENSG00000079435
ENSG00000111725	ENSG00000079435
ENSG00000162409	ENSG00000079435
ENSG00000142875	ENSG00000115592
ENSG00000142875	ENSG00000132356
ENSG00000142875	ENSG00000106617
ENSG00000142875	ENSG00000181929
ENSG00000142875	ENSG00000131791
ENSG00000142875	ENSG00000111725
ENSG00000142875	ENSG00000162409
ENSG00000165059	ENSG00000115592
ENSG00000165059	ENSG00000132356
ENSG00000165059	ENSG00000106617
ENSG00000165059	ENSG00000181929
ENSG00000165059	ENSG00000131791
ENSG00000165059	ENSG00000111725
ENSG00000165059	ENSG00000162409
ENSG00000125695	ENSG00000115592
ENSG00000125695	ENSG00000132356
ENSG00000125695	ENSG00000106617
ENSG00000125695	ENSG00000181929
ENSG00000125695	ENSG00000131791
ENSG00000125695	ENSG00000111725
ENSG00000125695	ENSG00000162409
ENSG00000082146	ENSG00000115592
ENSG00000082146	ENSG00000132356
ENSG00000082146	ENSG00000106617
ENSG00000082146	ENSG00000181929
ENSG00000082146	ENSG00000131791
ENSG00000082146	ENSG00000111725
ENSG00000082146	ENSG00000162409
ENSG00000118046	ENSG00000115592
ENSG00000118046	ENSG00000132356
ENSG00000118046	ENSG00000106617
ENSG00000118046	ENSG00000181929
ENSG00000118046	ENSG00000131791
ENSG00000118046	ENSG00000111725
ENSG00000118046	ENSG00000162409
ENSG00000135932	ENSG00000115592
ENSG00000135932	ENSG00000132356
ENSG00000135932	ENSG00000106617
ENSG00000135932	ENSG00000181929
ENSG00000135932	ENSG00000131791
ENSG00000135932	ENSG00000111725
ENSG00000135932	ENSG00000162409
ENSG00000115592	ENSG00000103319
ENSG00000132356	ENSG00000103319
ENSG00000106617	ENSG00000103319
ENSG00000181929	ENSG00000103319
ENSG00000131791	ENSG00000103319
ENSG00000111725	ENSG00000103319
ENSG00000162409	ENSG00000103319
ENSG00000116678	ENSG00000115592
ENSG00000116678	ENSG00000132356
ENSG00000116678	ENSG00000106617
ENSG00000116678	ENSG00000181929
ENSG00000116678	ENSG00000131791
ENSG00000116678	ENSG00000111725
ENSG00000116678	ENSG00000162409
ENSG00000174697	ENSG00000116678
ENSG00000110931	ENSG00000115592
ENSG00000110931	ENSG00000132356
ENSG00000110931	ENSG00000106617
ENSG00000110931	ENSG00000181929
ENSG00000110931	ENSG00000131791
ENSG00000110931	ENSG00000111725
ENSG00000110931	ENSG00000162409
ENSG00000004660	ENSG00000115592
ENSG00000004660	ENSG00000132356
ENSG00000004660	ENSG00000106617
ENSG00000004660	ENSG00000181929
ENSG00000004660	ENSG00000131791
ENSG00000004660	ENSG00000111725
ENSG00000004660	ENSG00000162409
ENSG00000117461	ENSG00000142208
ENSG00000145675	ENSG00000142208
ENSG00000051382	ENSG00000142208
ENSG00000121879	ENSG00000142208
ENSG00000105851	ENSG00000142208
ENSG00000171608	ENSG00000142208
ENSG00000105647	ENSG00000142208
ENSG00000105221	ENSG00000198793
ENSG00000105221	ENSG00000141564
ENSG00000142208	ENSG00000198793
ENSG00000142208	ENSG00000141564
ENSG00000198793	ENSG00000187840
ENSG00000141564	ENSG00000187840
ENSG00000103319	ENSG00000167658
ENSG00000198793	ENSG00000108443
ENSG00000198793	ENSG00000175634
ENSG00000141564	ENSG00000108443
ENSG00000141564	ENSG00000175634
ENSG00000078142	ENSG00000198793
ENSG00000115592	ENSG00000078142
ENSG00000132356	ENSG00000078142
ENSG00000106617	ENSG00000078142
ENSG00000181929	ENSG00000078142
ENSG00000131791	ENSG00000078142
ENSG00000111725	ENSG00000078142
ENSG00000162409	ENSG00000078142
ENSG00000181092	ENSG00000006831
ENSG00000181092	ENSG00000159346
ENSG00000115592	ENSG00000141564
ENSG00000132356	ENSG00000141564
ENSG00000106617	ENSG00000141564
ENSG00000181929	ENSG00000141564
ENSG00000131791	ENSG00000141564
ENSG00000111725	ENSG00000141564
ENSG00000162409	ENSG00000141564
>Hs_angiogenesis_overview_WP1993_44954
ENSG00000112715	ENSG00000128052
ENSG00000107338	ENSG00000197122
ENSG00000124181	ENSG00000070831
ENSG00000070831	ENSG00000185386
ENSG00000185386	ENSG00000100030
ENSG00000142208	ENSG00000002330
ENSG00000124181	ENSG00000173402
ENSG00000142208	ENSG00000164867
ENSG00000173402	ENSG00000154229
ENSG00000154229	ENSG00000164867
ENSG00000154229	ENSG00000169032
ENSG00000169032	ENSG00000100030
ENSG00000198793	ENSG00000140992
ENSG00000140992	ENSG00000142208
ENSG00000128052	ENSG00000133703
ENSG00000133703	ENSG00000132155
ENSG00000132155	ENSG00000169032
ENSG00000197122	ENSG00000120899
ENSG00000120899	ENSG00000089159
ENSG00000089159	ENSG00000133703
ENSG00000120899	ENSG00000087245
ENSG00000113578	ENSG00000077782
ENSG00000167193	ENSG00000179295
ENSG00000115904	ENSG00000133703
ENSG00000077782	ENSG00000160691
ENSG00000115904	ENSG00000133703
ENSG00000133703	ENSG00000132155
ENSG00000132155	ENSG00000169032
ENSG00000154229	ENSG00000170890
ENSG00000173402	ENSG00000154229
ENSG00000154229	ENSG00000132155
ENSG00000136238	ENSG00000135341
ENSG00000133703	ENSG00000136238
ENSG00000107643	ENSG00000115966
ENSG00000065559	ENSG00000107643
ENSG00000135341	ENSG00000065559
ENSG00000135341	ENSG00000108984
ENSG00000112062	ENSG00000115966
ENSG00000154188	ENSG00000120156
ENSG00000171608	ENSG00000142208
ENSG00000177885	ENSG00000102010
ENSG00000035862	ENSG00000087245
ENSG00000157150	ENSG00000087245
ENSG00000134982	ENSG00000087245
ENSG00000180210	ENSG00000134982
ENSG00000180210	ENSG00000157227
ENSG00000099250	ENSG00000128052
ENSG00000075213	ENSG00000099250
ENSG00000004399	ENSG00000128052
ENSG00000196189	ENSG00000004399
ENSG00000154133	ENSG00000145147
ENSG00000145147	ENSG00000133703
ENSG00000145147	ENSG00000070831
ENSG00000070831	ENSG00000015285
ENSG00000169855	ENSG00000145147
ENSG00000169855	ENSG00000145147
ENSG00000070831	ENSG00000136238
ENSG00000145147	ENSG00000142208
ENSG00000145147	ENSG00000140992
ENSG00000157150	ENSG00000157227
ENSG00000087245	ENSG00000157227
ENSG00000128052	ENSG00000107338
ENSG00000167193	ENSG00000166225
ENSG00000166225	ENSG00000177885
ENSG00000179295	ENSG00000177885
ENSG00000177885	ENSG00000115904
ENSG00000160691	ENSG00000177885
ENSG00000177885	ENSG00000115904
ENSG00000145147	ENSG00000070831
ENSG00000108984	ENSG00000112062
ENSG00000077782	ENSG00000124181
ENSG00000120156	ENSG00000177885
ENSG00000147443	ENSG00000167193
>Hs_Angiogenesis_WP1539_44952
ENSG00000112715	ENSG00000102755
ENSG00000154188	ENSG00000120156
ENSG00000112715	ENSG00000128052
ENSG00000120156	ENSG00000120156
ENSG00000035862	ENSG00000100985
ENSG00000100234	ENSG00000100985
ENSG00000102755	ENSG00000170365
ENSG00000102755	ENSG00000121879
ENSG00000102755	ENSG00000197122
ENSG00000102755	ENSG00000169398
ENSG00000102755	ENSG00000124181
ENSG00000066468	ENSG00000170365
ENSG00000066468	ENSG00000121879
ENSG00000066468	ENSG00000197122
ENSG00000066468	ENSG00000169398
ENSG00000066468	ENSG00000124181
ENSG00000120156	ENSG00000170365
ENSG00000120156	ENSG00000121879
ENSG00000120156	ENSG00000197122
ENSG00000120156	ENSG00000169398
ENSG00000120156	ENSG00000124181
ENSG00000128052	ENSG00000170365
ENSG00000128052	ENSG00000121879
ENSG00000128052	ENSG00000197122
ENSG00000128052	ENSG00000169398
ENSG00000128052	ENSG00000124181
ENSG00000100311	ENSG00000138685
ENSG00000100985	ENSG00000138685
ENSG00000112715	ENSG00000138685
ENSG00000100985	ENSG00000138685
ENSG00000154188	ENSG00000138685
ENSG00000138685	ENSG00000138685
ENSG00000138685	ENSG00000066468
ENSG00000100311	ENSG00000134853
ENSG00000120156	ENSG00000154188
ENSG00000121879	ENSG00000142208
ENSG00000197122	ENSG00000164867
ENSG00000124181	ENSG00000100030
ENSG00000142208	ENSG00000164867
ENSG00000100311	ENSG00000100311
ENSG00000100985	ENSG00000100311
ENSG00000112715	ENSG00000100311
ENSG00000100985	ENSG00000100311
ENSG00000154188	ENSG00000100311
ENSG00000138685	ENSG00000100311
ENSG00000100311	ENSG00000154188
ENSG00000100985	ENSG00000154188
ENSG00000112715	ENSG00000154188
ENSG00000100985	ENSG00000154188
ENSG00000154188	ENSG00000154188
ENSG00000138685	ENSG00000154188
ENSG00000100311	ENSG00000112715
ENSG00000100985	ENSG00000112715
ENSG00000112715	ENSG00000112715
ENSG00000100985	ENSG00000112715
ENSG00000154188	ENSG00000112715
ENSG00000138685	ENSG00000112715
ENSG00000100311	ENSG00000100985
ENSG00000100311	ENSG00000100985
ENSG00000100985	ENSG00000100985
ENSG00000100985	ENSG00000100985
ENSG00000112715	ENSG00000100985
ENSG00000112715	ENSG00000100985
ENSG00000100985	ENSG00000100985
ENSG00000100985	ENSG00000100985
ENSG00000154188	ENSG00000100985
ENSG00000154188	ENSG00000100985
ENSG00000138685	ENSG00000100985
ENSG00000138685	ENSG00000100985
>Hs_Apoptosis_Modulation_and_Signaling_WP1772_44957
ENSG00000176171	ENSG00000030110
ENSG00000141682	ENSG00000030110
ENSG00000171552	ENSG00000030110
ENSG00000030110	ENSG00000143384
ENSG00000171552	ENSG00000030110
ENSG00000030110	ENSG00000129473
ENSG00000102871	ENSG00000067182
ENSG00000102871	ENSG00000131323
ENSG00000015475	ENSG00000087088
ENSG00000176720	ENSG00000167136
ENSG00000104689	ENSG00000102871
ENSG00000120889	ENSG00000102871
ENSG00000026103	ENSG00000168040
ENSG00000102871	ENSG00000168040
ENSG00000102871	ENSG00000168040
ENSG00000132906	ENSG00000115760
ENSG00000184047	ENSG00000089685
ENSG00000184047	ENSG00000023445
ENSG00000108387	ENSG00000023445
ENSG00000107643	ENSG00000177606
ENSG00000006062	ENSG00000104365
ENSG00000197442	ENSG00000231617
ENSG00000197442	ENSG00000206206
ENSG00000197442	ENSG00000229396
ENSG00000197442	ENSG00000227046
ENSG00000197442	ENSG00000204209
ENSG00000197442	ENSG00000206279
ENSG00000107643	ENSG00000177606
ENSG00000121858	ENSG00000104689
ENSG00000243509	ENSG00000117560
ENSG00000117560	ENSG00000026103
ENSG00000003400	ENSG00000064012
ENSG00000215788	ENSG00000102871
ENSG00000115594	ENSG00000102871
ENSG00000067182	ENSG00000102871
ENSG00000164761	ENSG00000121858
ENSG00000189159	ENSG00000015475
ENSG00000003402	ENSG00000064012
ENSG00000126247	ENSG00000015475
ENSG00000231617	ENSG00000170345
ENSG00000206206	ENSG00000170345
ENSG00000229396	ENSG00000170345
ENSG00000227046	ENSG00000170345
ENSG00000204209	ENSG00000170345
ENSG00000206279	ENSG00000170345
ENSG00000078902	ENSG00000006062
ENSG00000138794	ENSG00000164305
ENSG00000171791	ENSG00000030110
ENSG00000115590	ENSG00000115594
ENSG00000140379	ENSG00000015475
ENSG00000231617	ENSG00000197442
ENSG00000206206	ENSG00000197442
ENSG00000229396	ENSG00000197442
ENSG00000227046	ENSG00000197442
ENSG00000204209	ENSG00000197442
ENSG00000206279	ENSG00000197442
ENSG00000176720	ENSG00000115317
ENSG00000110514	ENSG00000102882
ENSG00000121858	ENSG00000120889
ENSG00000078902	ENSG00000175104
ENSG00000197442	ENSG00000107643
ENSG00000064012	ENSG00000015475
ENSG00000175104	ENSG00000107643
ENSG00000173530	ENSG00000121858
ENSG00000168040	ENSG00000064012
ENSG00000160049	ENSG00000169598
>Hs_Apoptosis_WP254_41184
ENSG00000056558	ENSG00000095015
ENSG00000127191	ENSG00000095015
ENSG00000131323	ENSG00000095015
ENSG00000172115	ENSG00000120868
ENSG00000135679	ENSG00000141510
ENSG00000117560	ENSG00000026103
ENSG00000026103	ENSG00000064012
ENSG00000160049	ENSG00000169598
ENSG00000141510	ENSG00000087088
ENSG00000136997	ENSG00000087088
ENSG00000095015	ENSG00000065559
ENSG00000065559	ENSG00000109339
ENSG00000109339	ENSG00000177606
ENSG00000136997	ENSG00000141510
ENSG00000121858	ENSG00000028137
ENSG00000206439	ENSG00000028137
ENSG00000228849	ENSG00000028137
ENSG00000230108	ENSG00000028137
ENSG00000228978	ENSG00000028137
ENSG00000228321	ENSG00000028137
ENSG00000232810	ENSG00000028137
ENSG00000204490	ENSG00000028137
ENSG00000223952	ENSG00000028137
ENSG00000196954	ENSG00000164305
ENSG00000137752	ENSG00000164305
ENSG00000003400	ENSG00000138794
ENSG00000064012	ENSG00000164305
ENSG00000064012	ENSG00000165806
ENSG00000064012	ENSG00000106144
ENSG00000120868	ENSG00000132906
ENSG00000132906	ENSG00000164305
ENSG00000132906	ENSG00000106144
ENSG00000023445	ENSG00000056558
ENSG00000023445	ENSG00000127191
ENSG00000023445	ENSG00000131323
ENSG00000110330	ENSG00000056558
ENSG00000110330	ENSG00000127191
ENSG00000110330	ENSG00000131323
ENSG00000101966	ENSG00000132906
ENSG00000089685	ENSG00000132906
ENSG00000100453	ENSG00000164305
ENSG00000168040	ENSG00000003400
ENSG00000137275	ENSG00000003400
ENSG00000102871	ENSG00000003400
ENSG00000168040	ENSG00000064012
ENSG00000137275	ENSG00000064012
ENSG00000102871	ENSG00000064012
ENSG00000230279	ENSG00000028137
ENSG00000223919	ENSG00000028137
ENSG00000238130	ENSG00000028137
ENSG00000231408	ENSG00000028137
ENSG00000226275	ENSG00000028137
ENSG00000226979	ENSG00000028137
ENSG00000173503	ENSG00000028137
ENSG00000028137	ENSG00000168040
ENSG00000028137	ENSG00000137275
ENSG00000028137	ENSG00000102871
ENSG00000073009	ENSG00000173039
ENSG00000073009	ENSG00000109320
ENSG00000073009	ENSG00000100906
ENSG00000073009	ENSG00000104825
ENSG00000073009	ENSG00000146232
ENSG00000104365	ENSG00000173039
ENSG00000104365	ENSG00000109320
ENSG00000104365	ENSG00000100906
ENSG00000104365	ENSG00000104825
ENSG00000104365	ENSG00000146232
ENSG00000213341	ENSG00000173039
ENSG00000213341	ENSG00000109320
ENSG00000213341	ENSG00000100906
ENSG00000213341	ENSG00000104825
ENSG00000213341	ENSG00000146232
ENSG00000120889	ENSG00000056558
ENSG00000120889	ENSG00000127191
ENSG00000120889	ENSG00000131323
ENSG00000146072	ENSG00000056558
ENSG00000146072	ENSG00000127191
ENSG00000146072	ENSG00000131323
ENSG00000173039	ENSG00000109320
ENSG00000173039	ENSG00000173039
ENSG00000109320	ENSG00000109320
ENSG00000109320	ENSG00000173039
ENSG00000100906	ENSG00000109320
ENSG00000100906	ENSG00000173039
ENSG00000104825	ENSG00000109320
ENSG00000104825	ENSG00000173039
ENSG00000146232	ENSG00000109320
ENSG00000146232	ENSG00000173039
ENSG00000173039	ENSG00000100906
ENSG00000173039	ENSG00000104825
ENSG00000173039	ENSG00000146232
ENSG00000109320	ENSG00000100906
ENSG00000109320	ENSG00000104825
ENSG00000109320	ENSG00000146232
ENSG00000100906	ENSG00000100906
ENSG00000100906	ENSG00000104825
ENSG00000100906	ENSG00000146232
ENSG00000104825	ENSG00000100906
ENSG00000104825	ENSG00000104825
ENSG00000104825	ENSG00000146232
ENSG00000146232	ENSG00000100906
ENSG00000146232	ENSG00000104825
ENSG00000146232	ENSG00000146232
ENSG00000064012	ENSG00000015475
ENSG00000101966	ENSG00000165806
ENSG00000089685	ENSG00000165806
ENSG00000030110	ENSG00000171791
ENSG00000030110	ENSG00000171552
ENSG00000030110	ENSG00000143384
ENSG00000030110	ENSG00000129473
ENSG00000102871	ENSG00000137275
ENSG00000067182	ENSG00000137275
ENSG00000215788	ENSG00000137275
ENSG00000137275	ENSG00000109320
ENSG00000137275	ENSG00000173039
ENSG00000003402	ENSG00000168040
ENSG00000003402	ENSG00000137275
ENSG00000003402	ENSG00000102871
ENSG00000136997	ENSG00000147889
ENSG00000147889	ENSG00000135679
ENSG00000141510	ENSG00000141682
ENSG00000141510	ENSG00000105327
ENSG00000141510	ENSG00000176720
ENSG00000184047	ENSG00000101966
ENSG00000184047	ENSG00000089685
ENSG00000140443	ENSG00000145675
ENSG00000145675	ENSG00000142208
ENSG00000142208	ENSG00000002330
>Hs_Arrhythmogenic_right_ventricular_cardiomyopathy_WP2118_47057
ENSG00000173402	ENSG00000173402
ENSG00000170558	ENSG00000170558
ENSG00000134755	ENSG00000134755
ENSG00000046604	ENSG00000046604
ENSG00000134755	ENSG00000046604
ENSG00000046604	ENSG00000134755
ENSG00000168036	ENSG00000138795
ENSG00000168036	ENSG00000081059
ENSG00000168036	ENSG00000148737
ENSG00000168036	ENSG00000152284
ENSG00000006116	ENSG00000198626
ENSG00000166862	ENSG00000198626
ENSG00000075429	ENSG00000198626
ENSG00000075461	ENSG00000198626
ENSG00000157445	ENSG00000198626
ENSG00000142408	ENSG00000198626
ENSG00000105605	ENSG00000198626
ENSG00000130433	ENSG00000198626
ENSG00000151067	ENSG00000198626
ENSG00000157388	ENSG00000198626
ENSG00000102001	ENSG00000198626
ENSG00000081248	ENSG00000198626
ENSG00000153956	ENSG00000198626
ENSG00000067191	ENSG00000198626
ENSG00000165995	ENSG00000198626
ENSG00000167535	ENSG00000198626
ENSG00000182389	ENSG00000198626
ENSG00000108878	ENSG00000198626
ENSG00000007402	ENSG00000198626
ENSG00000151062	ENSG00000198626
ENSG00000173402	ENSG00000196569
ENSG00000150093	ENSG00000075624
ENSG00000150093	ENSG00000184009
ENSG00000259207	ENSG00000075624
ENSG00000259207	ENSG00000184009
ENSG00000132470	ENSG00000075624
ENSG00000132470	ENSG00000184009
ENSG00000082781	ENSG00000075624
ENSG00000082781	ENSG00000184009
ENSG00000115221	ENSG00000075624
ENSG00000115221	ENSG00000184009
ENSG00000139626	ENSG00000075624
ENSG00000139626	ENSG00000184009
ENSG00000105855	ENSG00000075624
ENSG00000105855	ENSG00000184009
ENSG00000173402	ENSG00000198947
ENSG00000152661	ENSG00000152661
ENSG00000152661	ENSG00000152661
ENSG00000096696	ENSG00000138795
ENSG00000096696	ENSG00000081059
ENSG00000096696	ENSG00000148737
ENSG00000096696	ENSG00000152284
>Hs_Blood_Clotting_Cascade_WP272_41053
ENSG00000180210	ENSG00000180210
ENSG00000110799	ENSG00000185010
ENSG00000110799	ENSG00000198444
ENSG00000110799	ENSG00000185990
ENSG00000110799	ENSG00000197932
ENSG00000198734	ENSG00000198734
ENSG00000122861	ENSG00000122194
ENSG00000126218	ENSG00000126218
ENSG00000126218	ENSG00000126218
ENSG00000197632	ENSG00000104368
ENSG00000106366	ENSG00000104368
ENSG00000104368	ENSG00000122194
>Hs_BMP_signalling_and_regulation_WP1425_44981
ENSG00000125845	ENSG00000204217
ENSG00000125845	ENSG00000107779
ENSG00000198742	ENSG00000170365
ENSG00000198742	ENSG00000124813
ENSG00000198742	ENSG00000198742
ENSG00000137834	ENSG00000198742
ENSG00000170365	ENSG00000170365
ENSG00000198742	ENSG00000107779
ENSG00000198742	ENSG00000138696
ENSG00000198742	ENSG00000170365
ENSG00000137834	ENSG00000107779
ENSG00000137834	ENSG00000138696
ENSG00000137834	ENSG00000170365
ENSG00000141232	ENSG00000170365
ENSG00000183864	ENSG00000170365
ENSG00000170365	ENSG00000170365
ENSG00000183691	ENSG00000125845
ENSG00000170365	ENSG00000170365
ENSG00000198742	ENSG00000198742
ENSG00000198742	ENSG00000137834
ENSG00000137834	ENSG00000198742
ENSG00000137834	ENSG00000137834
>Hs_Cell_cycle_WP179_45137
ENSG00000164045	ENSG00000123374
ENSG00000141510	ENSG00000170027
ENSG00000101224	ENSG00000170312
ENSG00000158402	ENSG00000170312
ENSG00000133895	ENSG00000079335
ENSG00000133895	ENSG00000081377
ENSG00000169679	ENSG00000156970
ENSG00000154473	ENSG00000156970
ENSG00000197629	ENSG00000156970
ENSG00000143761	ENSG00000135679
ENSG00000145604	ENSG00000111276
ENSG00000049130	ENSG00000111276
ENSG00000139687	ENSG00000097007
ENSG00000145604	ENSG00000105173
ENSG00000145604	ENSG00000175305
ENSG00000049130	ENSG00000105173
ENSG00000049130	ENSG00000175305
ENSG00000117399	ENSG00000039068
ENSG00000149311	ENSG00000141510
ENSG00000175054	ENSG00000141510
ENSG00000082701	ENSG00000112576
ENSG00000082701	ENSG00000118971
ENSG00000164045	ENSG00000123374
ENSG00000141646	ENSG00000147889
ENSG00000085840	ENSG00000073111
ENSG00000085840	ENSG00000112118
ENSG00000085840	ENSG00000104738
ENSG00000085840	ENSG00000100297
ENSG00000085840	ENSG00000076003
ENSG00000085840	ENSG00000166508
ENSG00000085840	ENSG00000125885
ENSG00000085840	ENSG00000111877
ENSG00000085840	ENSG00000065328
ENSG00000115942	ENSG00000073111
ENSG00000115942	ENSG00000112118
ENSG00000115942	ENSG00000104738
ENSG00000115942	ENSG00000100297
ENSG00000115942	ENSG00000076003
ENSG00000115942	ENSG00000166508
ENSG00000115942	ENSG00000125885
ENSG00000115942	ENSG00000111877
ENSG00000115942	ENSG00000065328
ENSG00000135336	ENSG00000073111
ENSG00000135336	ENSG00000112118
ENSG00000135336	ENSG00000104738
ENSG00000135336	ENSG00000100297
ENSG00000135336	ENSG00000076003
ENSG00000135336	ENSG00000166508
ENSG00000135336	ENSG00000125885
ENSG00000135336	ENSG00000111877
ENSG00000135336	ENSG00000065328
ENSG00000115947	ENSG00000073111
ENSG00000115947	ENSG00000112118
ENSG00000115947	ENSG00000104738
ENSG00000115947	ENSG00000100297
ENSG00000115947	ENSG00000076003
ENSG00000115947	ENSG00000166508
ENSG00000115947	ENSG00000125885
ENSG00000115947	ENSG00000111877
ENSG00000115947	ENSG00000065328
ENSG00000164815	ENSG00000073111
ENSG00000164815	ENSG00000112118
ENSG00000164815	ENSG00000104738
ENSG00000164815	ENSG00000100297
ENSG00000164815	ENSG00000076003
ENSG00000164815	ENSG00000166508
ENSG00000164815	ENSG00000125885
ENSG00000164815	ENSG00000111877
ENSG00000164815	ENSG00000065328
ENSG00000091651	ENSG00000073111
ENSG00000091651	ENSG00000112118
ENSG00000091651	ENSG00000104738
ENSG00000091651	ENSG00000100297
ENSG00000091651	ENSG00000076003
ENSG00000091651	ENSG00000166508
ENSG00000091651	ENSG00000125885
ENSG00000091651	ENSG00000111877
ENSG00000091651	ENSG00000065328
ENSG00000204634	ENSG00000133895
ENSG00000123374	ENSG00000094804
ENSG00000164045	ENSG00000170312
ENSG00000141510	ENSG00000124762
ENSG00000149554	ENSG00000141510
ENSG00000183765	ENSG00000141510
ENSG00000170312	ENSG00000139687
ENSG00000116670	ENSG00000117399
ENSG00000002822	ENSG00000117399
ENSG00000164109	ENSG00000117399
ENSG00000164611	ENSG00000135476
ENSG00000250254	ENSG00000135476
ENSG00000213005	ENSG00000135476
ENSG00000097046	ENSG00000073111
ENSG00000097046	ENSG00000112118
ENSG00000097046	ENSG00000104738
ENSG00000097046	ENSG00000100297
ENSG00000097046	ENSG00000076003
ENSG00000097046	ENSG00000166508
ENSG00000097046	ENSG00000125885
ENSG00000097046	ENSG00000111877
ENSG00000097046	ENSG00000065328
ENSG00000006634	ENSG00000073111
ENSG00000006634	ENSG00000112118
ENSG00000006634	ENSG00000104738
ENSG00000006634	ENSG00000100297
ENSG00000006634	ENSG00000076003
ENSG00000006634	ENSG00000166508
ENSG00000006634	ENSG00000125885
ENSG00000006634	ENSG00000111877
ENSG00000006634	ENSG00000065328
ENSG00000116478	ENSG00000139687
ENSG00000196591	ENSG00000139687
ENSG00000171720	ENSG00000139687
ENSG00000108840	ENSG00000139687
ENSG00000094631	ENSG00000139687
ENSG00000061273	ENSG00000139687
ENSG00000147099	ENSG00000139687
ENSG00000068024	ENSG00000139687
ENSG00000141510	ENSG00000116717
ENSG00000079335	ENSG00000039068
ENSG00000081377	ENSG00000039068
ENSG00000164045	ENSG00000135446
ENSG00000164045	ENSG00000105810
ENSG00000170312	ENSG00000166851
ENSG00000135476	ENSG00000072501
ENSG00000141510	ENSG00000170027
ENSG00000039068	ENSG00000170312
ENSG00000141646	ENSG00000111276
ENSG00000105329	ENSG00000166949
ENSG00000105329	ENSG00000141646
ENSG00000166851	ENSG00000101224
ENSG00000166851	ENSG00000158402
ENSG00000117399	ENSG00000164611
ENSG00000117399	ENSG00000250254
ENSG00000117399	ENSG00000213005
ENSG00000149311	ENSG00000149554
ENSG00000100393	ENSG00000141510
ENSG00000145604	ENSG00000124762
ENSG00000049130	ENSG00000124762
ENSG00000253729	ENSG00000141510
ENSG00000170027	ENSG00000158402
ENSG00000166913	ENSG00000158402
ENSG00000108953	ENSG00000158402
ENSG00000128245	ENSG00000158402
ENSG00000134308	ENSG00000158402
ENSG00000164924	ENSG00000158402
ENSG00000135679	ENSG00000139687
ENSG00000135679	ENSG00000141510
ENSG00000166483	ENSG00000170312
ENSG00000127564	ENSG00000170312
ENSG00000166483	ENSG00000170312
ENSG00000127564	ENSG00000170312
ENSG00000127564	ENSG00000166851
ENSG00000149554	ENSG00000158402
ENSG00000183765	ENSG00000158402
ENSG00000170027	ENSG00000134057
ENSG00000170027	ENSG00000157456
ENSG00000170027	ENSG00000147082
ENSG00000116717	ENSG00000134057
ENSG00000116717	ENSG00000157456
ENSG00000116717	ENSG00000147082
ENSG00000149554	ENSG00000164045
ENSG00000183765	ENSG00000164045
ENSG00000132646	ENSG00000112576
ENSG00000132646	ENSG00000118971
ENSG00000147889	ENSG00000112576
ENSG00000147889	ENSG00000118971
ENSG00000111276	ENSG00000112576
ENSG00000111276	ENSG00000118971
ENSG00000111276	ENSG00000105173
ENSG00000111276	ENSG00000175305
ENSG00000124762	ENSG00000105173
ENSG00000124762	ENSG00000175305
ENSG00000094804	ENSG00000085840
ENSG00000094804	ENSG00000115942
ENSG00000094804	ENSG00000135336
ENSG00000094804	ENSG00000115947
ENSG00000094804	ENSG00000164815
ENSG00000094804	ENSG00000091651
ENSG00000093009	ENSG00000073111
ENSG00000093009	ENSG00000112118
ENSG00000093009	ENSG00000104738
ENSG00000093009	ENSG00000100297
ENSG00000093009	ENSG00000076003
ENSG00000093009	ENSG00000166508
ENSG00000093009	ENSG00000125885
ENSG00000093009	ENSG00000111877
ENSG00000093009	ENSG00000065328
ENSG00000135446	ENSG00000080839
ENSG00000105810	ENSG00000080839
ENSG00000135446	ENSG00000139687
ENSG00000105810	ENSG00000139687
ENSG00000123374	ENSG00000139687
ENSG00000123374	ENSG00000139687
ENSG00000139687	ENSG00000198176
ENSG00000139687	ENSG00000101412
ENSG00000139687	ENSG00000007968
ENSG00000139687	ENSG00000112242
ENSG00000139687	ENSG00000133740
ENSG00000139687	ENSG00000205250
ENSG00000139687	ENSG00000080839
ENSG00000139687	ENSG00000169016
ENSG00000080839	ENSG00000198176
ENSG00000080839	ENSG00000101412
ENSG00000080839	ENSG00000007968
ENSG00000080839	ENSG00000112242
ENSG00000080839	ENSG00000133740
ENSG00000080839	ENSG00000205250
ENSG00000080839	ENSG00000080839
ENSG00000080839	ENSG00000169016
ENSG00000169679	ENSG00000116670
ENSG00000169679	ENSG00000002822
ENSG00000169679	ENSG00000164109
ENSG00000154473	ENSG00000116670
ENSG00000154473	ENSG00000002822
ENSG00000154473	ENSG00000164109
ENSG00000197629	ENSG00000116670
ENSG00000197629	ENSG00000002822
ENSG00000197629	ENSG00000164109
>Hs_Cell_Differentiation_-_Index_WP2029_44987
ENSG00000129152	ENSG00000207764
ENSG00000129152	ENSG00000207786
ENSG00000129152	ENSG00000199080
ENSG00000199017	ENSG00000129152
ENSG00000081189	ENSG00000207764
ENSG00000081189	ENSG00000207786
ENSG00000081189	ENSG00000199080
ENSG00000213999	ENSG00000207764
ENSG00000213999	ENSG00000207786
ENSG00000213999	ENSG00000199080
ENSG00000068305	ENSG00000207764
ENSG00000068305	ENSG00000207786
ENSG00000068305	ENSG00000199080
ENSG00000116604	ENSG00000207764
ENSG00000116604	ENSG00000207786
ENSG00000116604	ENSG00000199080
ENSG00000081189	ENSG00000199017
ENSG00000213999	ENSG00000199017
ENSG00000068305	ENSG00000199017
ENSG00000116604	ENSG00000199017
ENSG00000207927	ENSG00000243709
ENSG00000207927	ENSG00000143768
ENSG00000199058	ENSG00000243709
ENSG00000199058	ENSG00000143768
ENSG00000199102	ENSG00000243709
ENSG00000199102	ENSG00000143768
ENSG00000199145	ENSG00000243709
ENSG00000199145	ENSG00000143768
ENSG00000221703	ENSG00000243709
ENSG00000221703	ENSG00000143768
ENSG00000107807	ENSG00000207933
ENSG00000107807	ENSG00000207570
ENSG00000107807	ENSG00000207819
ENSG00000115297	ENSG00000207933
ENSG00000115297	ENSG00000207570
ENSG00000115297	ENSG00000207819
ENSG00000164438	ENSG00000207933
ENSG00000164438	ENSG00000207570
ENSG00000164438	ENSG00000207819
ENSG00000207933	ENSG00000107807
ENSG00000207933	ENSG00000115297
ENSG00000207933	ENSG00000164438
ENSG00000207570	ENSG00000107807
ENSG00000207570	ENSG00000115297
ENSG00000207570	ENSG00000164438
ENSG00000207819	ENSG00000107807
ENSG00000207819	ENSG00000115297
ENSG00000207819	ENSG00000164438
ENSG00000108840	ENSG00000207933
ENSG00000108840	ENSG00000207570
ENSG00000108840	ENSG00000207819
ENSG00000112658	ENSG00000199017
ENSG00000112658	ENSG00000207786
ENSG00000112658	ENSG00000207764
ENSG00000112658	ENSG00000199080
ENSG00000112658	ENSG00000199017
ENSG00000112658	ENSG00000207764
ENSG00000112658	ENSG00000207786
ENSG00000112658	ENSG00000199080
>Hs_Cell_Differentiation_-_meta_WP2023_44988
ENSG00000207949	ENSG00000106462
ENSG00000106462	ENSG00000207949
ENSG00000221035	ENSG00000009709
ENSG00000009709	ENSG00000115738
ENSG00000207604	ENSG00000009709
ENSG00000115738	ENSG00000129152
ENSG00000129152	ENSG00000221035
ENSG00000129152	ENSG00000207604
ENSG00000199017	ENSG00000068305
ENSG00000199017	ENSG00000213999
ENSG00000199017	ENSG00000081189
ENSG00000199017	ENSG00000116604
ENSG00000068305	ENSG00000207786
ENSG00000068305	ENSG00000207764
ENSG00000068305	ENSG00000199080
ENSG00000213999	ENSG00000207786
ENSG00000213999	ENSG00000207764
ENSG00000213999	ENSG00000199080
ENSG00000081189	ENSG00000207786
ENSG00000081189	ENSG00000207764
ENSG00000081189	ENSG00000199080
ENSG00000116604	ENSG00000207786
ENSG00000116604	ENSG00000207764
ENSG00000116604	ENSG00000199080
ENSG00000129152	ENSG00000207764
ENSG00000129152	ENSG00000207786
ENSG00000129152	ENSG00000199080
ENSG00000199017	ENSG00000129152
ENSG00000081189	ENSG00000207764
ENSG00000081189	ENSG00000207786
ENSG00000081189	ENSG00000199080
ENSG00000213999	ENSG00000207764
ENSG00000213999	ENSG00000207786
ENSG00000213999	ENSG00000199080
ENSG00000068305	ENSG00000207764
ENSG00000068305	ENSG00000207786
ENSG00000068305	ENSG00000199080
ENSG00000116604	ENSG00000207764
ENSG00000116604	ENSG00000207786
ENSG00000116604	ENSG00000199080
ENSG00000081189	ENSG00000199017
ENSG00000213999	ENSG00000199017
ENSG00000068305	ENSG00000199017
ENSG00000116604	ENSG00000199017
ENSG00000207927	ENSG00000243709
ENSG00000207927	ENSG00000143768
ENSG00000199058	ENSG00000243709
ENSG00000199058	ENSG00000143768
ENSG00000199102	ENSG00000243709
ENSG00000199102	ENSG00000143768
ENSG00000199145	ENSG00000243709
ENSG00000199145	ENSG00000143768
ENSG00000221703	ENSG00000243709
ENSG00000221703	ENSG00000143768
ENSG00000208035	ENSG00000112658
ENSG00000112658	ENSG00000207700
ENSG00000124813	ENSG00000207700
ENSG00000107807	ENSG00000207933
ENSG00000107807	ENSG00000207570
ENSG00000107807	ENSG00000207819
ENSG00000115297	ENSG00000207933
ENSG00000115297	ENSG00000207570
ENSG00000115297	ENSG00000207819
ENSG00000164438	ENSG00000207933
ENSG00000164438	ENSG00000207570
ENSG00000164438	ENSG00000207819
ENSG00000207933	ENSG00000107807
ENSG00000207933	ENSG00000115297
ENSG00000207933	ENSG00000164438
ENSG00000207570	ENSG00000107807
ENSG00000207570	ENSG00000115297
ENSG00000207570	ENSG00000164438
ENSG00000207819	ENSG00000107807
ENSG00000207819	ENSG00000115297
ENSG00000207819	ENSG00000164438
ENSG00000108840	ENSG00000207933
ENSG00000108840	ENSG00000207570
ENSG00000108840	ENSG00000207819
ENSG00000112658	ENSG00000199017
ENSG00000112658	ENSG00000199017
ENSG00000112658	ENSG00000207786
ENSG00000112658	ENSG00000207764
ENSG00000112658	ENSG00000199080
ENSG00000112658	ENSG00000199017
ENSG00000112658	ENSG00000207764
ENSG00000112658	ENSG00000207786
ENSG00000112658	ENSG00000199080
>Hs_Classical_Pathway_with_Drug_Info_WP2228_49780
ENSG00000087086	ENSG00000133703
ENSG00000133703	ENSG00000133703
ENSG00000133703	ENSG00000132155
ENSG00000142208	ENSG00000213341
ENSG00000213341	ENSG00000100906
ENSG00000143761	ENSG00000135679
ENSG00000135679	ENSG00000141510
ENSG00000124762	ENSG00000123374
ENSG00000141510	ENSG00000124762
ENSG00000171862	ENSG00000121879
ENSG00000121879	ENSG00000142208
ENSG00000133703	ENSG00000242550
ENSG00000105173	ENSG00000080839
ENSG00000110092	ENSG00000080839
ENSG00000133703	ENSG00000135446
ENSG00000171791	ENSG00000015475
ENSG00000015475	ENSG00000101439
ENSG00000101439	ENSG00000132906
ENSG00000064012	ENSG00000164305
ENSG00000132906	ENSG00000164305
ENSG00000175387	ENSG00000134982
ENSG00000175387	ENSG00000175387
ENSG00000137834	ENSG00000175387
ENSG00000171791	ENSG00000141510
ENSG00000141646	ENSG00000185591
ENSG00000136997	ENSG00000147883
ENSG00000149311	ENSG00000141510
ENSG00000149311	ENSG00000012048
ENSG00000149311	ENSG00000139618
ENSG00000149311	ENSG00000239672
ENSG00000171862	ENSG00000142208
ENSG00000100906	ENSG00000109320
ENSG00000205250	ENSG00000136997
ENSG00000134982	ENSG00000136997
ENSG00000175387	ENSG00000136997
ENSG00000141646	ENSG00000136997
ENSG00000135679	ENSG00000080839
ENSG00000134982	ENSG00000164611
ENSG00000156970	ENSG00000134982
ENSG00000020426	ENSG00000123374
ENSG00000142208	ENSG00000132906
ENSG00000123374	ENSG00000080839
ENSG00000142208	ENSG00000105723
ENSG00000105723	ENSG00000118260
ENSG00000105723	ENSG00000168036
ENSG00000168036	ENSG00000005339
ENSG00000118260	ENSG00000005339
ENSG00000168036	ENSG00000101076
ENSG00000005339	ENSG00000141510
ENSG00000105723	ENSG00000135446
ENSG00000105723	ENSG00000110092
ENSG00000145386	ENSG00000080839
ENSG00000142208	ENSG00000197442
ENSG00000204209	ENSG00000197442
ENSG00000026103	ENSG00000204209
ENSG00000149311	ENSG00000100906
ENSG00000154229	ENSG00000121879
ENSG00000109320	ENSG00000112592
ENSG00000100906	ENSG00000112592
ENSG00000141510	ENSG00000171862
ENSG00000096717	ENSG00000141510
ENSG00000135679	ENSG00000141510
ENSG00000175387	ENSG00000124762
ENSG00000147883	ENSG00000135446
ENSG00000147883	ENSG00000135446
ENSG00000132155	ENSG00000169032
ENSG00000169032	ENSG00000100030
ENSG00000169032	ENSG00000050748
ENSG00000169032	ENSG00000102882
ENSG00000154229	ENSG00000132155
ENSG00000154229	ENSG00000169032
ENSG00000154229	ENSG00000169032
ENSG00000126561	ENSG00000132906
ENSG00000124762	ENSG00000145386
ENSG00000111276	ENSG00000145386
ENSG00000146648	ENSG00000133703
ENSG00000146648	ENSG00000242550
ENSG00000146648	ENSG00000121879
ENSG00000146648	ENSG00000126561
ENSG00000149554	ENSG00000158402
ENSG00000124762	ENSG00000105173
ENSG00000158402	ENSG00000105173
ENSG00000158402	ENSG00000135446
ENSG00000012048	ENSG00000149554
ENSG00000158402	ENSG00000110092
ENSG00000116717	ENSG00000107643
ENSG00000113522	ENSG00000149311
ENSG00000239672	ENSG00000149311
ENSG00000149311	ENSG00000020922
ENSG00000149311	ENSG00000113522
ENSG00000020922	ENSG00000149311
ENSG00000149311	ENSG00000097007
ENSG00000097007	ENSG00000002016
ENSG00000097007	ENSG00000051180
ENSG00000149311	ENSG00000149554
ENSG00000149311	ENSG00000183765
ENSG00000183765	ENSG00000158402
ENSG00000166851	ENSG00000158402
ENSG00000158402	ENSG00000166851
ENSG00000166851	ENSG00000196132
ENSG00000026103	ENSG00000168040
ENSG00000117560	ENSG00000026103
ENSG00000198400	ENSG00000121879
ENSG00000168040	ENSG00000003400
ENSG00000003400	ENSG00000164305
ENSG00000168040	ENSG00000064012
ENSG00000164305	ENSG00000160049
ENSG00000164305	ENSG00000169598
ENSG00000165806	ENSG00000169598
ENSG00000132906	ENSG00000121351
ENSG00000120868	ENSG00000132906
ENSG00000132906	ENSG00000165806
ENSG00000121351	ENSG00000132906
ENSG00000121351	ENSG00000165806
ENSG00000171791	ENSG00000101439
ENSG00000164399	ENSG00000087088
ENSG00000204403	ENSG00000164305
ENSG00000014216	ENSG00000204403
ENSG00000100030	ENSG00000213341
ENSG00000102882	ENSG00000133703
ENSG00000113578	ENSG00000077782
ENSG00000197461	ENSG00000134853
ENSG00000138798	ENSG00000146648
ENSG00000176697	ENSG00000198400
ENSG00000185652	ENSG00000198400
ENSG00000077782	ENSG00000177885
ENSG00000134853	ENSG00000177885
ENSG00000198400	ENSG00000177885
ENSG00000115904	ENSG00000133703
ENSG00000146648	ENSG00000177885
ENSG00000177885	ENSG00000115904
ENSG00000112062	ENSG00000081189
ENSG00000154229	ENSG00000133703
ENSG00000169032	ENSG00000100030
ENSG00000100030	ENSG00000117632
ENSG00000100030	ENSG00000186868
ENSG00000100030	ENSG00000116711
ENSG00000232810	ENSG00000067182
ENSG00000095752	ENSG00000115594
ENSG00000112062	ENSG00000125952
ENSG00000112062	ENSG00000178597
ENSG00000197442	ENSG00000102882
ENSG00000115594	ENSG00000160967
ENSG00000127191	ENSG00000197442
ENSG00000115594	ENSG00000127191
ENSG00000067182	ENSG00000127191
ENSG00000160967	ENSG00000173531
ENSG00000102882	ENSG00000112062
ENSG00000112062	ENSG00000175197
ENSG00000107643	ENSG00000177606
ENSG00000166484	ENSG00000107643
ENSG00000107643	ENSG00000130522
ENSG00000141639	ENSG00000107643
ENSG00000100030	ENSG00000169083
ENSG00000142208	ENSG00000132906
ENSG00000142208	ENSG00000124762
ENSG00000142208	ENSG00000135679
ENSG00000135679	ENSG00000141510
ENSG00000115904	ENSG00000136238
ENSG00000177885	ENSG00000136238
ENSG00000121879	ENSG00000136238
ENSG00000115415	ENSG00000023287
ENSG00000123374	ENSG00000101412
ENSG00000116717	ENSG00000132646
ENSG00000132646	ENSG00000135446
ENSG00000132646	ENSG00000110092
ENSG00000049323	ENSG00000105329
ENSG00000243709	ENSG00000156574
ENSG00000122641	ENSG00000156574
ENSG00000243709	ENSG00000105329
ENSG00000137801	ENSG00000049323
ENSG00000122641	ENSG00000105329
ENSG00000134363	ENSG00000122641
ENSG00000156574	ENSG00000175387
ENSG00000015475	ENSG00000171791
ENSG00000105327	ENSG00000171791
ENSG00000154229	ENSG00000133703
ENSG00000038002	ENSG00000121879
ENSG00000038002	ENSG00000169692
ENSG00000070808	ENSG00000133703
ENSG00000173402	ENSG00000154229
ENSG00000169692	ENSG00000070808
ENSG00000169692	ENSG00000173402
ENSG00000121879	ENSG00000158402
ENSG00000132906	ENSG00000015475
ENSG00000141510	ENSG00000188747
ENSG00000158402	ENSG00000142208
ENSG00000100030	ENSG00000177606
ENSG00000141510	ENSG00000105327
ENSG00000188747	ENSG00000015475
ENSG00000064012	ENSG00000015475
ENSG00000197122	ENSG00000169398
ENSG00000158092	ENSG00000149269
ENSG00000149269	ENSG00000107643
ENSG00000146648	ENSG00000158092
ENSG00000167193	ENSG00000097007
ENSG00000146648	ENSG00000197122
ENSG00000146648	ENSG00000167193
ENSG00000100030	ENSG00000136997
ENSG00000160182	ENSG00000124762
ENSG00000160182	ENSG00000073756
ENSG00000100030	ENSG00000185024
ENSG00000079337	ENSG00000116473
ENSG00000249325	ENSG00000132155
ENSG00000116473	ENSG00000132155
ENSG00000132155	ENSG00000100030
ENSG00000100030	ENSG00000014216
ENSG00000152256	ENSG00000118046
ENSG00000118046	ENSG00000162409
ENSG00000197122	ENSG00000121879
ENSG00000249325	ENSG00000118260
ENSG00000164047	ENSG00000197122
ENSG00000249325	ENSG00000118046
ENSG00000249325	ENSG00000135932
ENSG00000249325	ENSG00000125695
ENSG00000121879	ENSG00000152256
ENSG00000026103	ENSG00000168040
ENSG00000164305	ENSG00000187323
ENSG00000187323	ENSG00000132906
ENSG00000164690	ENSG00000152256
ENSG00000152256	ENSG00000152256
ENSG00000152256	ENSG00000128602
ENSG00000152256	ENSG00000164047
ENSG00000128602	ENSG00000164047
ENSG00000249325	ENSG00000116473
ENSG00000116473	ENSG00000132155
ENSG00000132906	ENSG00000015475
ENSG00000197122	ENSG00000169032
ENSG00000197122	ENSG00000167552
ENSG00000197122	ENSG00000101162
ENSG00000100030	ENSG00000091831
ENSG00000164047	ENSG00000249325
ENSG00000087460	ENSG00000164742
ENSG00000128271	ENSG00000087460
ENSG00000249325	ENSG00000198523
ENSG00000137801	ENSG00000137801
ENSG00000137801	ENSG00000112715
ENSG00000164742	ENSG00000184588
ENSG00000100030	ENSG00000167325
ENSG00000167325	ENSG00000116717
ENSG00000185591	ENSG00000176890
ENSG00000101412	ENSG00000176890
ENSG00000127191	ENSG00000085511
ENSG00000085511	ENSG00000100030
ENSG00000100030	ENSG00000096384
ENSG00000141510	ENSG00000106462
ENSG00000171223	ENSG00000085117
ENSG00000109320	ENSG00000085117
ENSG00000106615	ENSG00000100442
ENSG00000100442	ENSG00000141510
ENSG00000100442	ENSG00000135679
ENSG00000152256	ENSG00000169692
ENSG00000176890	ENSG00000131759
ENSG00000152256	ENSG00000013588
ENSG00000141510	ENSG00000013588
ENSG00000012048	ENSG00000131747
ENSG00000105486	ENSG00000132646
ENSG00000131747	ENSG00000198900
ENSG00000177606	ENSG00000142192
ENSG00000142192	ENSG00000087085
ENSG00000147099	ENSG00000118260
ENSG00000073756	ENSG00000107317
ENSG00000163106	ENSG00000107317
ENSG00000165392	ENSG00000198900
ENSG00000091831	ENSG00000104881
ENSG00000100393	ENSG00000177606
ENSG00000091831	ENSG00000085563
ENSG00000141510	ENSG00000085563
ENSG00000149311	ENSG00000197299
ENSG00000197299	ENSG00000051180
ENSG00000115415	ENSG00000055332
ENSG00000033800	ENSG00000115415
ENSG00000140464	ENSG00000124762
ENSG00000123374	ENSG00000101868
ENSG00000101868	ENSG00000185591
ENSG00000143514	ENSG00000141510
ENSG00000141736	ENSG00000177885
ENSG00000141510	ENSG00000146674
ENSG00000163794	ENSG00000120088
ENSG00000120088	ENSG00000087460
ENSG00000184937	ENSG00000136997
>Hs_Complement_Activation,_Classical_Pathway_WP545_41148
ENSG00000106804	ENSG00000039537
ENSG00000039537	ENSG00000112936
ENSG00000112936	ENSG00000157131
ENSG00000112936	ENSG00000021852
ENSG00000157131	ENSG00000113600
ENSG00000021852	ENSG00000113600
ENSG00000127241	ENSG00000235017
ENSG00000127241	ENSG00000204364
ENSG00000127241	ENSG00000166278
ENSG00000127241	ENSG00000226560
ENSG00000127241	ENSG00000231543
ENSG00000127241	ENSG00000206372
ENSG00000127241	ENSG00000235696
ENSG00000127241	ENSG00000244731
ENSG00000127241	ENSG00000227746
ENSG00000127241	ENSG00000244207
ENSG00000127241	ENSG00000206340
ENSG00000228267	ENSG00000235017
ENSG00000228267	ENSG00000204364
ENSG00000228267	ENSG00000166278
ENSG00000228267	ENSG00000226560
ENSG00000228267	ENSG00000231543
ENSG00000228267	ENSG00000206372
ENSG00000228267	ENSG00000235696
ENSG00000224389	ENSG00000235017
ENSG00000224389	ENSG00000204364
ENSG00000224389	ENSG00000166278
ENSG00000224389	ENSG00000226560
ENSG00000224389	ENSG00000231543
ENSG00000224389	ENSG00000206372
ENSG00000224389	ENSG00000235696
ENSG00000224639	ENSG00000235017
ENSG00000224639	ENSG00000204364
ENSG00000224639	ENSG00000166278
ENSG00000224639	ENSG00000226560
ENSG00000224639	ENSG00000231543
ENSG00000224639	ENSG00000206372
ENSG00000224639	ENSG00000235696
ENSG00000244731	ENSG00000235017
ENSG00000244731	ENSG00000204364
ENSG00000244731	ENSG00000166278
ENSG00000244731	ENSG00000226560
ENSG00000244731	ENSG00000231543
ENSG00000244731	ENSG00000206372
ENSG00000244731	ENSG00000235696
ENSG00000227746	ENSG00000235017
ENSG00000227746	ENSG00000204364
ENSG00000227746	ENSG00000166278
ENSG00000227746	ENSG00000226560
ENSG00000227746	ENSG00000231543
ENSG00000227746	ENSG00000206372
ENSG00000227746	ENSG00000235696
ENSG00000236625	ENSG00000235017
ENSG00000236625	ENSG00000204364
ENSG00000236625	ENSG00000166278
ENSG00000236625	ENSG00000226560
ENSG00000236625	ENSG00000231543
ENSG00000236625	ENSG00000206372
ENSG00000236625	ENSG00000235696
ENSG00000244207	ENSG00000235017
ENSG00000244207	ENSG00000204364
ENSG00000244207	ENSG00000166278
ENSG00000244207	ENSG00000226560
ENSG00000244207	ENSG00000231543
ENSG00000244207	ENSG00000206372
ENSG00000244207	ENSG00000235696
ENSG00000206340	ENSG00000235017
ENSG00000206340	ENSG00000204364
ENSG00000206340	ENSG00000166278
ENSG00000206340	ENSG00000226560
ENSG00000206340	ENSG00000231543
ENSG00000206340	ENSG00000206372
ENSG00000206340	ENSG00000235696
ENSG00000235017	ENSG00000125730
ENSG00000204364	ENSG00000125730
ENSG00000166278	ENSG00000125730
ENSG00000226560	ENSG00000125730
ENSG00000231543	ENSG00000125730
ENSG00000206372	ENSG00000125730
ENSG00000235696	ENSG00000125730
ENSG00000125730	ENSG00000106804
>Hs_Complement_and_Coagulation_Cascades_WP558_45058
ENSG00000127241	ENSG00000235017
ENSG00000127241	ENSG00000204364
ENSG00000127241	ENSG00000166278
ENSG00000127241	ENSG00000226560
ENSG00000127241	ENSG00000231543
ENSG00000127241	ENSG00000206372
ENSG00000127241	ENSG00000235696
ENSG00000009724	ENSG00000235017
ENSG00000009724	ENSG00000204364
ENSG00000009724	ENSG00000166278
ENSG00000009724	ENSG00000226560
ENSG00000009724	ENSG00000231543
ENSG00000009724	ENSG00000206372
ENSG00000009724	ENSG00000235696
ENSG00000235017	ENSG00000171860
ENSG00000235017	ENSG00000197405
ENSG00000204364	ENSG00000171860
ENSG00000204364	ENSG00000197405
ENSG00000166278	ENSG00000171860
ENSG00000166278	ENSG00000197405
ENSG00000226560	ENSG00000171860
ENSG00000226560	ENSG00000197405
ENSG00000231543	ENSG00000171860
ENSG00000231543	ENSG00000197405
ENSG00000206372	ENSG00000171860
ENSG00000206372	ENSG00000197405
ENSG00000235696	ENSG00000171860
ENSG00000235696	ENSG00000197405
ENSG00000131187	ENSG00000125730
ENSG00000003436	ENSG00000126218
ENSG00000003436	ENSG00000198734
ENSG00000099937	ENSG00000180210
ENSG00000117601	ENSG00000101981
ENSG00000117601	ENSG00000185010
ENSG00000117601	ENSG00000110799
ENSG00000188488	ENSG00000101981
ENSG00000188488	ENSG00000185010
ENSG00000188488	ENSG00000110799
ENSG00000175899	ENSG00000101981
ENSG00000175899	ENSG00000185010
ENSG00000175899	ENSG00000110799
ENSG00000197249	ENSG00000101981
ENSG00000197249	ENSG00000185010
ENSG00000197249	ENSG00000110799
ENSG00000003436	ENSG00000117525
ENSG00000003436	ENSG00000057593
ENSG00000117601	ENSG00000126218
ENSG00000117601	ENSG00000198734
ENSG00000188488	ENSG00000126218
ENSG00000188488	ENSG00000198734
ENSG00000175899	ENSG00000126218
ENSG00000175899	ENSG00000198734
ENSG00000197249	ENSG00000126218
ENSG00000197249	ENSG00000198734
ENSG00000126218	ENSG00000180210
ENSG00000198734	ENSG00000180210
ENSG00000180210	ENSG00000171564
ENSG00000180210	ENSG00000181104
ENSG00000117525	ENSG00000126218
ENSG00000117525	ENSG00000198734
ENSG00000057593	ENSG00000126218
ENSG00000057593	ENSG00000198734
ENSG00000101981	ENSG00000126218
ENSG00000101981	ENSG00000198734
ENSG00000185010	ENSG00000126218
ENSG00000185010	ENSG00000198734
ENSG00000110799	ENSG00000126218
ENSG00000110799	ENSG00000198734
ENSG00000115718	ENSG00000126218
ENSG00000115718	ENSG00000198734
ENSG00000184500	ENSG00000126218
ENSG00000184500	ENSG00000198734
ENSG00000115718	ENSG00000106366
ENSG00000184500	ENSG00000106366
ENSG00000106366	ENSG00000104368
ENSG00000117601	ENSG00000115718
ENSG00000117601	ENSG00000184500
ENSG00000188488	ENSG00000115718
ENSG00000188488	ENSG00000184500
ENSG00000175899	ENSG00000115718
ENSG00000175899	ENSG00000184500
ENSG00000197249	ENSG00000115718
ENSG00000197249	ENSG00000184500
ENSG00000178726	ENSG00000115718
ENSG00000178726	ENSG00000184500
ENSG00000104368	ENSG00000011422
ENSG00000122861	ENSG00000011422
ENSG00000167711	ENSG00000122194
ENSG00000104368	ENSG00000122194
ENSG00000122861	ENSG00000122194
ENSG00000131187	ENSG00000122194
ENSG00000164344	ENSG00000122194
ENSG00000113889	ENSG00000131187
ENSG00000164344	ENSG00000113889
>Hs_DNA_damage_response_(only_ATM_dependent)_WP710_46091
ENSG00000134982	ENSG00000141510
ENSG00000105329	ENSG00000141510
ENSG00000141510	ENSG00000124762
ENSG00000149311	ENSG00000141510
ENSG00000149311	ENSG00000097007
ENSG00000097007	ENSG00000078900
ENSG00000097007	ENSG00000050748
ENSG00000189403	ENSG00000141510
ENSG00000189403	ENSG00000100030
ENSG00000100030	ENSG00000077150
ENSG00000100030	ENSG00000109320
ENSG00000160691	ENSG00000177885
ENSG00000160691	ENSG00000115904
ENSG00000160691	ENSG00000100485
ENSG00000152256	ENSG00000142208
ENSG00000152256	ENSG00000105221
ENSG00000152256	ENSG00000117020
ENSG00000142208	ENSG00000118689
ENSG00000105221	ENSG00000118689
ENSG00000117020	ENSG00000118689
ENSG00000118689	ENSG00000111276
ENSG00000111276	ENSG00000103479
ENSG00000103479	ENSG00000138764
ENSG00000118689	ENSG00000112096
ENSG00000118689	ENSG00000121691
ENSG00000118689	ENSG00000117560
ENSG00000118689	ENSG00000153094
ENSG00000118689	ENSG00000113916
ENSG00000118689	ENSG00000105327
ENSG00000118689	ENSG00000100889
ENSG00000118689	ENSG00000131482
ENSG00000118689	ENSG00000116171
ENSG00000107643	ENSG00000169047
ENSG00000085511	ENSG00000107643
ENSG00000135341	ENSG00000107643
ENSG00000095015	ENSG00000085511
ENSG00000095015	ENSG00000135341
ENSG00000136238	ENSG00000095015
ENSG00000128340	ENSG00000095015
ENSG00000169750	ENSG00000095015
ENSG00000070831	ENSG00000168404
ENSG00000070831	ENSG00000095015
ENSG00000136238	ENSG00000168404
ENSG00000128340	ENSG00000168404
ENSG00000169750	ENSG00000168404
ENSG00000136997	ENSG00000147889
ENSG00000147889	ENSG00000135679
ENSG00000135679	ENSG00000141510
ENSG00000136997	ENSG00000153094
ENSG00000153094	ENSG00000171791
ENSG00000141510	ENSG00000105327
ENSG00000141510	ENSG00000153094
ENSG00000171791	ENSG00000087088
ENSG00000171791	ENSG00000030110
ENSG00000171791	ENSG00000111276
ENSG00000141510	ENSG00000141682
ENSG00000141682	ENSG00000171791
ENSG00000105327	ENSG00000171791
ENSG00000105329	ENSG00000124762
ENSG00000105329	ENSG00000166949
ENSG00000105329	ENSG00000141646
ENSG00000004975	ENSG00000067560
ENSG00000004975	ENSG00000136238
ENSG00000161202	ENSG00000067560
ENSG00000161202	ENSG00000136238
ENSG00000107404	ENSG00000067560
ENSG00000107404	ENSG00000136238
ENSG00000004975	ENSG00000103126
ENSG00000161202	ENSG00000103126
ENSG00000107404	ENSG00000103126
ENSG00000103126	ENSG00000082701
ENSG00000103126	ENSG00000134982
ENSG00000067560	ENSG00000050748
ENSG00000067560	ENSG00000109339
ENSG00000136238	ENSG00000050748
ENSG00000136238	ENSG00000109339
ENSG00000154001	ENSG00000103126
ENSG00000078304	ENSG00000103126
ENSG00000004975	ENSG00000165879
ENSG00000161202	ENSG00000165879
ENSG00000107404	ENSG00000165879
ENSG00000130164	ENSG00000004975
ENSG00000130164	ENSG00000161202
ENSG00000130164	ENSG00000107404
ENSG00000004975	ENSG00000154001
ENSG00000004975	ENSG00000078304
ENSG00000161202	ENSG00000154001
ENSG00000161202	ENSG00000078304
ENSG00000107404	ENSG00000154001
ENSG00000107404	ENSG00000078304
ENSG00000136997	ENSG00000136997
ENSG00000082701	ENSG00000124762
ENSG00000134982	ENSG00000124762
ENSG00000166949	ENSG00000134982
ENSG00000141646	ENSG00000134982
ENSG00000142208	ENSG00000124762
ENSG00000105221	ENSG00000124762
ENSG00000117020	ENSG00000124762
ENSG00000141736	ENSG00000142208
ENSG00000141736	ENSG00000105221
ENSG00000141736	ENSG00000117020
ENSG00000171862	ENSG00000142208
ENSG00000171862	ENSG00000105221
ENSG00000171862	ENSG00000117020
ENSG00000002330	ENSG00000171791
ENSG00000100290	ENSG00000171791
ENSG00000169047	ENSG00000160691
ENSG00000171105	ENSG00000169047
>Hs_DNA_damage_response_WP707_45196
ENSG00000149554	ENSG00000146872
ENSG00000149554	ENSG00000198586
ENSG00000141682	ENSG00000172115
ENSG00000105327	ENSG00000172115
ENSG00000120471	ENSG00000172115
ENSG00000087088	ENSG00000172115
ENSG00000149554	ENSG00000158402
ENSG00000135446	ENSG00000123374
ENSG00000135446	ENSG00000175305
ENSG00000135446	ENSG00000105173
ENSG00000110092	ENSG00000123374
ENSG00000110092	ENSG00000175305
ENSG00000110092	ENSG00000105173
ENSG00000105810	ENSG00000123374
ENSG00000105810	ENSG00000175305
ENSG00000105810	ENSG00000105173
ENSG00000118971	ENSG00000123374
ENSG00000118971	ENSG00000175305
ENSG00000118971	ENSG00000105173
ENSG00000112576	ENSG00000123374
ENSG00000112576	ENSG00000175305
ENSG00000112576	ENSG00000105173
ENSG00000164885	ENSG00000123374
ENSG00000164885	ENSG00000175305
ENSG00000164885	ENSG00000105173
ENSG00000124762	ENSG00000170312
ENSG00000149311	ENSG00000118260
ENSG00000064012	ENSG00000164305
ENSG00000132906	ENSG00000164305
ENSG00000141510	ENSG00000116717
ENSG00000141510	ENSG00000099860
ENSG00000141510	ENSG00000130222
ENSG00000124762	ENSG00000123374
ENSG00000124762	ENSG00000175305
ENSG00000124762	ENSG00000105173
ENSG00000121031	ENSG00000183765
ENSG00000183765	ENSG00000164045
ENSG00000141510	ENSG00000026103
ENSG00000141510	ENSG00000177595
ENSG00000141510	ENSG00000120889
ENSG00000172115	ENSG00000132906
ENSG00000139687	ENSG00000101412
ENSG00000101412	ENSG00000101412
ENSG00000149311	ENSG00000141510
ENSG00000175054	ENSG00000149554
ENSG00000116717	ENSG00000170312
ENSG00000099860	ENSG00000170312
ENSG00000130222	ENSG00000170312
ENSG00000026103	ENSG00000064012
ENSG00000177595	ENSG00000064012
ENSG00000120889	ENSG00000064012
ENSG00000172613	ENSG00000149554
ENSG00000188996	ENSG00000149554
ENSG00000113456	ENSG00000149554
ENSG00000120868	ENSG00000132906
ENSG00000175054	ENSG00000012048
ENSG00000149311	ENSG00000144554
ENSG00000183765	ENSG00000158402
ENSG00000141510	ENSG00000170312
ENSG00000141510	ENSG00000134057
ENSG00000141510	ENSG00000147082
ENSG00000141510	ENSG00000157456
ENSG00000141510	ENSG00000175793
ENSG00000164045	ENSG00000135446
ENSG00000164045	ENSG00000110092
ENSG00000164045	ENSG00000105810
ENSG00000164045	ENSG00000118971
ENSG00000164045	ENSG00000112576
ENSG00000164045	ENSG00000164885
ENSG00000149311	ENSG00000183765
ENSG00000149311	ENSG00000188486
ENSG00000134057	ENSG00000170312
ENSG00000147082	ENSG00000170312
ENSG00000157456	ENSG00000170312
ENSG00000141510	ENSG00000124762
ENSG00000015475	ENSG00000172115
ENSG00000139687	ENSG00000139687
ENSG00000101412	ENSG00000139687
ENSG00000149554	ENSG00000164045
ENSG00000064012	ENSG00000015475
ENSG00000183765	ENSG00000101412
ENSG00000035928	ENSG00000149554
ENSG00000152942	ENSG00000149554
ENSG00000183765	ENSG00000140464
ENSG00000111276	ENSG00000175793
ENSG00000149311	ENSG00000113522
ENSG00000149311	ENSG00000104320
ENSG00000149311	ENSG00000020922
ENSG00000175054	ENSG00000188486
ENSG00000141510	ENSG00000141682
ENSG00000141510	ENSG00000105327
ENSG00000141510	ENSG00000120471
ENSG00000141510	ENSG00000087088
ENSG00000149311	ENSG00000072501
ENSG00000141510	ENSG00000130222
ENSG00000141510	ENSG00000099860
ENSG00000141510	ENSG00000080546
ENSG00000141510	ENSG00000048392
ENSG00000141510	ENSG00000134574
ENSG00000141510	ENSG00000116717
ENSG00000149554	ENSG00000097007
ENSG00000097007	ENSG00000051180
ENSG00000097007	ENSG00000002016
ENSG00000149311	ENSG00000012048
>Hs_E2F-MIRHG1_feedback-loop_WP1537_45219
ENSG00000136997	ENSG00000101412
ENSG00000101412	ENSG00000007968
ENSG00000007968	ENSG00000112242
ENSG00000112242	ENSG00000101412
ENSG00000136997	ENSG00000112242
ENSG00000136997	ENSG00000007968
ENSG00000136997	ENSG00000215417
ENSG00000101412	ENSG00000215417
ENSG00000112242	ENSG00000215417
ENSG00000215417	ENSG00000101412
ENSG00000215417	ENSG00000112242
>Hs_EBV_LMP1_signaling_WP262_41154
ENSG00000056558	ENSG00000213341
ENSG00000006062	ENSG00000213341
ENSG00000213341	ENSG00000077150
ENSG00000213341	ENSG00000173039
ENSG00000077150	ENSG00000077150
ENSG00000077150	ENSG00000173039
ENSG00000173039	ENSG00000077150
ENSG00000173039	ENSG00000173039
ENSG00000135341	ENSG00000073009
ENSG00000135341	ENSG00000213341
ENSG00000135341	ENSG00000104365
ENSG00000135341	ENSG00000080824
ENSG00000135341	ENSG00000073009
ENSG00000135341	ENSG00000213341
ENSG00000135341	ENSG00000104365
ENSG00000135341	ENSG00000080824
ENSG00000198909	ENSG00000073009
ENSG00000198909	ENSG00000213341
ENSG00000198909	ENSG00000104365
ENSG00000198909	ENSG00000080824
ENSG00000175104	ENSG00000073009
ENSG00000175104	ENSG00000213341
ENSG00000175104	ENSG00000104365
ENSG00000175104	ENSG00000080824
ENSG00000135341	ENSG00000100030
ENSG00000135341	ENSG00000100030
ENSG00000198909	ENSG00000100030
ENSG00000175104	ENSG00000100030
ENSG00000135341	ENSG00000107643
ENSG00000135341	ENSG00000107643
ENSG00000198909	ENSG00000107643
ENSG00000175104	ENSG00000107643
ENSG00000073009	ENSG00000109320
ENSG00000073009	ENSG00000173039
ENSG00000213341	ENSG00000109320
ENSG00000213341	ENSG00000173039
ENSG00000104365	ENSG00000109320
ENSG00000104365	ENSG00000173039
ENSG00000080824	ENSG00000109320
ENSG00000080824	ENSG00000173039
ENSG00000109320	ENSG00000173039
ENSG00000109320	ENSG00000109320
ENSG00000173039	ENSG00000173039
ENSG00000173039	ENSG00000109320
ENSG00000109320	ENSG00000173039
ENSG00000109320	ENSG00000109320
ENSG00000173039	ENSG00000173039
ENSG00000173039	ENSG00000109320
ENSG00000173039	ENSG00000109320
ENSG00000173039	ENSG00000173039
ENSG00000109320	ENSG00000109320
ENSG00000109320	ENSG00000173039
ENSG00000077150	ENSG00000109320
ENSG00000077150	ENSG00000173039
ENSG00000173039	ENSG00000109320
ENSG00000173039	ENSG00000173039
ENSG00000107643	ENSG00000173039
ENSG00000107643	ENSG00000109320
ENSG00000102871	ENSG00000135341
ENSG00000102871	ENSG00000135341
ENSG00000102871	ENSG00000198909
ENSG00000102871	ENSG00000175104
ENSG00000184216	ENSG00000135341
ENSG00000184216	ENSG00000135341
ENSG00000184216	ENSG00000198909
ENSG00000184216	ENSG00000175104
ENSG00000109320	ENSG00000169429
ENSG00000109320	ENSG00000171855
ENSG00000109320	ENSG00000115009
ENSG00000109320	ENSG00000204490
ENSG00000109320	ENSG00000161570
ENSG00000173039	ENSG00000169429
ENSG00000173039	ENSG00000171855
ENSG00000173039	ENSG00000115009
ENSG00000173039	ENSG00000204490
ENSG00000173039	ENSG00000161570
>Hs_Energy_Metabolism_WP1541_45242
ENSG00000142082	ENSG00000118260
ENSG00000132382	ENSG00000118260
ENSG00000132382	ENSG00000109819
ENSG00000132382	ENSG00000115966
ENSG00000138814	ENSG00000068305
ENSG00000138814	ENSG00000213999
ENSG00000138814	ENSG00000081189
ENSG00000138814	ENSG00000116604
ENSG00000107758	ENSG00000068305
ENSG00000107758	ENSG00000213999
ENSG00000107758	ENSG00000081189
ENSG00000107758	ENSG00000116604
ENSG00000120910	ENSG00000068305
ENSG00000120910	ENSG00000213999
ENSG00000120910	ENSG00000081189
ENSG00000120910	ENSG00000116604
ENSG00000221823	ENSG00000068305
ENSG00000221823	ENSG00000213999
ENSG00000221823	ENSG00000081189
ENSG00000221823	ENSG00000116604
ENSG00000188386	ENSG00000068305
ENSG00000188386	ENSG00000213999
ENSG00000188386	ENSG00000081189
ENSG00000188386	ENSG00000116604
ENSG00000148660	ENSG00000068305
ENSG00000148660	ENSG00000213999
ENSG00000148660	ENSG00000081189
ENSG00000148660	ENSG00000116604
ENSG00000152495	ENSG00000118260
ENSG00000112062	ENSG00000132382
ENSG00000068305	ENSG00000118260
ENSG00000068305	ENSG00000109819
ENSG00000068305	ENSG00000115966
ENSG00000213999	ENSG00000118260
ENSG00000213999	ENSG00000109819
ENSG00000213999	ENSG00000115966
ENSG00000081189	ENSG00000118260
ENSG00000081189	ENSG00000109819
ENSG00000081189	ENSG00000115966
ENSG00000116604	ENSG00000118260
ENSG00000116604	ENSG00000109819
ENSG00000116604	ENSG00000115966
ENSG00000118260	ENSG00000109819
ENSG00000106459	ENSG00000148840
ENSG00000096717	ENSG00000109819
ENSG00000181929	ENSG00000109819
ENSG00000106617	ENSG00000109819
ENSG00000115592	ENSG00000109819
ENSG00000132382	ENSG00000068305
ENSG00000132382	ENSG00000213999
ENSG00000132382	ENSG00000081189
ENSG00000132382	ENSG00000116604
ENSG00000154727	ENSG00000109819
ENSG00000068305	ENSG00000109819
ENSG00000213999	ENSG00000109819
ENSG00000081189	ENSG00000109819
ENSG00000116604	ENSG00000109819
ENSG00000118689	ENSG00000118689
ENSG00000116478	ENSG00000068305
ENSG00000116478	ENSG00000213999
ENSG00000116478	ENSG00000081189
ENSG00000116478	ENSG00000116604
ENSG00000109819	ENSG00000150907
ENSG00000115966	ENSG00000109819
ENSG00000109819	ENSG00000109819
ENSG00000112033	ENSG00000175564
ENSG00000186951	ENSG00000175564
ENSG00000112062	ENSG00000068305
ENSG00000112062	ENSG00000213999
ENSG00000112062	ENSG00000081189
ENSG00000112062	ENSG00000116604
ENSG00000109819	ENSG00000109819
ENSG00000109819	ENSG00000118689
ENSG00000106459	ENSG00000109819
ENSG00000142082	ENSG00000132356
ENSG00000142082	ENSG00000162409
ENSG00000142082	ENSG00000111725
ENSG00000142082	ENSG00000131791
ENSG00000116478	ENSG00000116478
ENSG00000132382	ENSG00000118260
ENSG00000132382	ENSG00000109819
ENSG00000132382	ENSG00000115966
ENSG00000173153	ENSG00000109819
ENSG00000154727	ENSG00000109819
>Hs_EPO_Receptor_Signaling_WP581_41162
ENSG00000177885	ENSG00000169032
ENSG00000132155	ENSG00000169032
ENSG00000115904	ENSG00000169032
ENSG00000185950	ENSG00000169032
ENSG00000096968	ENSG00000169032
ENSG00000169047	ENSG00000169032
ENSG00000145715	ENSG00000169032
ENSG00000130427	ENSG00000187266
ENSG00000130427	ENSG00000187266
ENSG00000185338	ENSG00000096968
ENSG00000114737	ENSG00000096968
ENSG00000096968	ENSG00000115415
ENSG00000096968	ENSG00000115415
ENSG00000060656	ENSG00000096968
>Hs_ErbB_signaling_pathway_WP673_41091
ENSG00000146648	ENSG00000124181
ENSG00000146648	ENSG00000142273
ENSG00000146648	ENSG00000126561
ENSG00000146648	ENSG00000197122
ENSG00000197122	ENSG00000169398
ENSG00000146648	ENSG00000167193
ENSG00000167193	ENSG00000097007
ENSG00000146648	ENSG00000158092
ENSG00000158092	ENSG00000130669
ENSG00000130669	ENSG00000076984
ENSG00000076984	ENSG00000107643
ENSG00000129946	ENSG00000177885
ENSG00000177885	ENSG00000115904
ENSG00000115904	ENSG00000174775
ENSG00000115904	ENSG00000133703
ENSG00000174775	ENSG00000078061
ENSG00000133703	ENSG00000078061
ENSG00000078061	ENSG00000169032
ENSG00000169032	ENSG00000100030
ENSG00000198793	ENSG00000108443
ENSG00000117020	ENSG00000198793
ENSG00000117020	ENSG00000002330
ENSG00000117020	ENSG00000082701
ENSG00000117020	ENSG00000150907
ENSG00000117020	ENSG00000124762
ENSG00000198793	ENSG00000187840
ENSG00000163235	ENSG00000146648
ENSG00000113070	ENSG00000146648
ENSG00000113070	ENSG00000178568
ENSG00000157168	ENSG00000065361
ENSG00000158458	ENSG00000178568
ENSG00000169752	ENSG00000178568
ENSG00000146648	ENSG00000177885
ENSG00000146648	ENSG00000177885
ENSG00000146648	ENSG00000129946
ENSG00000146648	ENSG00000124181
ENSG00000146648	ENSG00000126561
ENSG00000146648	ENSG00000197122
ENSG00000146648	ENSG00000167193
ENSG00000146648	ENSG00000158092
ENSG00000146648	ENSG00000177885
ENSG00000141736	ENSG00000177885
ENSG00000141736	ENSG00000129946
ENSG00000141736	ENSG00000177885
ENSG00000141736	ENSG00000129946
ENSG00000141736	ENSG00000129946
ENSG00000141736	ENSG00000177885
ENSG00000065361	ENSG00000141506
ENSG00000178568	ENSG00000129946
ENSG00000178568	ENSG00000177885
ENSG00000178568	ENSG00000141506
ENSG00000141736	ENSG00000129946
ENSG00000141736	ENSG00000177885
ENSG00000178568	ENSG00000126561
ENSG00000178568	ENSG00000141506
ENSG00000109458	ENSG00000141506
ENSG00000082701	ENSG00000136997
ENSG00000082701	ENSG00000110092
ENSG00000152256	ENSG00000117020
ENSG00000198793	ENSG00000117020
ENSG00000117020	ENSG00000135679
ENSG00000135679	ENSG00000141510
ENSG00000150907	ENSG00000111276
ENSG00000100030	ENSG00000002330
ENSG00000100030	ENSG00000153094
[truncated: 3,750 more rows]
