# Supplementary material for: NOA: a cytoscape plugin for network ontology analysis
Source: Bioinformatics. 2013 Jun 7;29(16):2066–7. doi: 10.1093/bioinformatics/btt334 (PMC3722524; doi:10.1093/bioinformatics/btt334)
Supplement: Supplementary Data [file supp_btt334_S3.txt]

>Psychiatric
>Cancer
BAX	BCL2
ABL1	BCR
ABL1	BRCA1
BARD1	BRCA1
CCND1	BRCA1
APC	BUB1
CCND1	CDK4
BRCA1	CDK4
CDK4	CDKN2A
CDK4	CEBPA
APC	CTNNB1
CCND1	CTNNB1
CEBPA	CTNNB1
CTNNB1	EGFR
ABL1	EPHB2
CTNNB1	ERBB2
EGFR	ERBB2
BARD1	EWSR1
CTNNB1	KDR
BCL2	KRAS
ACVR1B	SMAD4
BRCA1	SMAD4
CTNNB1	SMAD4
EWSR1	SMAD4
ABL1	MDM2
CDKN2A	MDM2
CTNNB1	MET
EGFR	MET
BLM	MLH1
BRCA1	MLH1
BARD1	MSH2
MSH6	MSH2
MSH2	MSH3
MSH6	MUTYH
BCL2	MYC
BRCA1	MYC
CDKN2A	MYC
CEBPA	MYC
MLH1	MYC
MXI1	MYC
CTNNB1	NF2
ERBB2	NF2
MDM2	NPM1
BCL2	NRAS
SMAD4	NRAS
EGFR	PDGFRB
PDGFB	PDGFRB
NRAS	PIK3CA
PDGFRB	PIK3CA
ARNT	PML
BCL2	PML
MDM2	PML
MYC	PML
MLH1	PMS1
CDK4	PPP2R1B
BCL2	PRKCA
EGFR	PRKCA
EWSR1	PRKCA
OGG1	PRKCA
ABL1	PTPN12
FLT3	PTPN12
PRKCA	PTPN12
CTNNB1	PTPRJ
EGFR	PTPRJ
MET	PTPRJ
PDGFRB	PTPRJ
ABL1	RAD51
BLM	RAD51
BRCA1	RAD51
KRAS	RAP1GDS1
NRAS	RAP1GDS1
ABL1	RB1
CCND1	RB1
BRCA1	RB1
CDK4	RB1
CEBPA	RB1
MDM2	RB1
MYC	RB1
PHB	RB1
PML	RB1
BARD1	RBBP8
BRCA1	RBBP8
RB1	RBBP8
MYC	SMARCB1
RB1	SMARCB1
ABL1	SRC
BCR	SRC
CTNNB1	SRC
EGFR	SRC
EPHB2	SRC
ERBB2	SRC
KDR	SRC
MET	SRC
PDGFRB	SRC
PRKCA	SRC
SMARCB1	SRC
SMAD4	TFE3
CCND1	THRA
PML	THRA
SRC	THRA
ABL1	TP53
BARD1	TP53
BCL2	TP53
BCR	TP53
BLM	TP53
BRCA1	TP53
KLF6	TP53
ING1	TP53
MDM2	TP53
NPM1	TP53
PHB	TP53
PML	TP53
PRKCA	TP53
RAD51	TP53
SMARCB1	TP53
STK11	TP53
MDM2	TSG101
TP53	TSG101
PML	ZBTB16
RB1	ZBTB16
SMAD4	NUP214
DDIT3	PICALM
APC	AXIN1
CTNNB1	AXIN1
APC	AXIN2
CTNNB1	AXIN2
RAD51	RAD54L
MDM2	PPM1D
TP53	PPM1D
SMO	PTCH2
PML	TRIM24
THRA	TRIM24
BCL10	MALT1
BRCA1	CHEK2
MDM2	CHEK2
MSH2	CHEK2
TP53	CHEK2
SMAD4	RRAS2
RAD51	RAD54B
MLH1	MLH3
TRIM24	TRIM33
SRC	WWOX
TP53	WWOX
>Endocrine
NR3C1	POU1F1
AKT2	SLC2A4
NR3C1	SUMO4
>Developmental
AMH	AMHR2
IGF1	IGF1R
IGF1R	IGF2
TNNI2	TNNT3
>Muscular
CHRNA1	CHRND
CHRNA1	CHRNE
CHRNA1	ITGA7
AMPD1	MYH2
CHRNB1	RAPSN
SGCA	SGCB
SGCB	SGCG
ACTA1	TPM3
CAPN3	DYSF
>Dermatological
COL17A1	ITGA6
COL17A1	ITGB4
ITGA6	ITGB4
ALOX12B	KRT5
KRT1	KRT5
KRT5	KRT14
KRT6A	KRT17
COL7A1	LAMB3
COL7A1	LAMC2
LAMB3	LAMC2
DSG1	PKP1
KRT14	PKP1
MYO5A	RAB27A
DDB2	XPA
DDB2	XPC
ERCC3	XPC
CYLD	IKBKG
NFKBIA	IKBKG
EDA	EDAR
MYO5A	MLPH
RAB27A	MLPH
EDAR	EDARADD
ERCC3	GTF2H5
>Skeletal
RUNX2	MSX2
BMPR1B	GDF5
>Bone
CLCN7	OSTM1
TYROBP	TREM2
>Ear_Nose_Throat
ACTG1	MYO1A
DFNB31	MYO15A
>Gastrointestinal
KRT8	KRT18
PRSS7	SPINK1
>Hematological
ANK1	CD44
CD44	EPB41
ANK1	EPB42
EPB41	EPB42
SERPINC1	F2
F2	F5
F2	F8
F2	F9
F8	F9
F5	F10
F8	F10
F2	F11
F2	F13A1
F13A1	F13B
F13A1	FGG
F13B	FGG
FGB	FGG
F2	GGCX
F9	GGCX
F10	GGCX
F2	GP1BA
F11	GP1BA
F12	GP1BA
GP1BA	GP9
GP1BB	GP9
HBA1	HBB
HBA2	HBB
CYB5R3	HBG2
HBB	HBG2
F2	SERPIND1
HBB	HP
F2	ITGA2B
FGG	ITGB3
ITGA2B	ITGB3
EPOR	JAK2
F12	KLKB1
CPN1	KNG1
F2	KNG1
F11	KNG1
GP1BA	KNG1
KLKB1	KNG1
F8	LMAN1
JAK2	MPL
F11	SERPINF2
F13A1	SERPINF2
F2	PROC
F5	PROC
F8	PROC
GGCX	PROC
F2	PROS1
F5	PROS1
F8	PROS1
F10	PROS1
PROC	PROS1
ANK1	RHAG
GYPB	RHAG
ICAM4	RHAG
EPB41	SPTB
SPTA1	SPTB
MPL	THPO
F8	VWF
GP1BA	VWF
ITGA2B	VWF
KEL	XK
ALB	CUBN
GIF	CUBN
TF	CUBN
VWF	ADAMTS13
F8	MCFD2
LMAN1	MCFD2
>Immunological
C1QA	C1QB
SERPING1	C1S
C1QA	C1S
C2	C3
C2	C4B
CD3D	CD3E
CD3D	CD3G
CD3E	CD3G
CD3D	CD8A
CD40	CD40LG
C9	CD59
CCR2	CCR5
CYBA	CYBB
CD40LG	IGKC
ICAM1	IL2RA
ICAM1	IL2RG
CD40	IL4R
IL2RG	IL4R
IL2RG	IL7R
ICAM1	ITGB2
CD40	JAK3
IL2RG	JAK3
IL4R	JAK3
IL7R	JAK3
FASLG	NCF1
CYBA	NCF1
CYBB	NCF1
IL4R	NCF1
CYBA	NCF2
CYBB	NCF2
NCF1	NCF2
NCF2	RAC2
RAG1	RAG2
RFX5	RFXAP
CCR5	CCL5
SERPING1	SELP
TAP2	TAPBP
TLR4	TLR5
CD3E	ZAP70
CCR5	CXCR4
JAK3	CXCR4
CXCL12	CXCR4
RFX5	RFXANK
RFXAP	RFXANK
SERPING1	MASP2
MBL2	MASP2
MRE11A	DCLRE1C
>Unclassified
>Cardiovascular
NKX2-5	GATA4
LGALS2	LTA
TNNC1	TNNI3
TNNC1	TNNT2
TNNI3	TNNT2
TNNT2	TPM1
KCNH2	KCNE2
GATA4	ZFPM2
>Grey
AGT	AGTR1
ABCA1	APOA1
SERPINA3	APP
APOE	APP
FAS	BTK
APP	CASP8
FAS	CASP8
AR	CASP8
CASP8	CASP10
AR	RUNX1
CASP8	CDH1
APOA1	CETP
CD36	COL1A1
APP	COL1A2
CD36	COL1A2
COL2A1	COL9A2
COL2A1	COL9A3
COL2A1	COMP
ATP7A	CP
APP	CRYAB
CASP10	DSP
DES	DSP
EDN3	EDNRB
AR	EP300
RUNX1	EP300
ERCC2	ERCC5
AR	ESR1
BDNF	ESR1
EP300	ESR1
ELN	FBN1
AR	FLNA
BRCA2	FLNA
FLNA	FLNB
AR	NR5A1
EYA1	GNAI2
AVPR2	GNAS
CAV3	GNAS
AGTR1	HRAS
APP	HSPG2
FBN1	HSPG2
IFNG	IFNGR1
ADRB2	INSR
CAV3	INSR
HRAS	INSR
EP300	IRF1
KCNE1	KCNQ1
BTK	KIT
GNAI2	LHCGR
GNAS	LHCGR
FLNA	LMNA
AR	NR3C2
CP	MPO
MEN1	MYH9
ATM	NBN
EP300	NBN
AGTR1	NOS3
BDNF	NOS3
EDNRB	NOS3
FLNA	NPHP1
FLNB	NPHP1
CASP8	PARK2
MSX1	PAX3
EP300	PAX6
INSR	ENPP1
CASP8	PLEC1
CP	PLG
LAMA3	PLG
MPZ	PMP22
CYP2C9	POR
MYO7A	PRKAR1A
APOE	PRNP
L1CAM	PRNP
PLG	PRNP
AR	PTEN
FLT4	PTPN11
IFNGR1	PTPN11
INSR	PTPN11
KIT	PTPN11
NTRK1	PTPN11
PDGFRA	PTPN11
FCGR3A	PTPRC
INSR	PTPRC
PRNP	PVRL1
ATM	PEX5
PEX7	PEX5
PEX10	PEX5
PEX13	PEX5
HRAS	RASA1
INSR	RASA1
KIT	RASA1
NTRK1	RASA1
PTPRC	RASA1
GDNF	RET
PTPN11	RET
ESR1	RPS6KA3
HTR2A	RPS6KA3
CACNA1S	RYR1
SCNN1B	SCNN1G
PAX6	SOX3
EGR2	SOX10
PAX3	SOX10
PAX6	SOX10
EP300	STAT1
FGFR3	STAT1
IFNGR1	STAT1
IRF1	STAT1
KIT	STAT1
PDGFRA	STAT1
PTPN11	STAT1
EP300	STAT5B
INSR	STAT5B
KIT	STAT5B
PDGFRA	STAT5B
PTPN11	STAT5B
STAT1	STAT5B
KCNJ11	ABCC8
RUNX1	TAZ
IFNG	TNF
ESR1	TSC2
TSC1	TSC2
FLNB	TSHR
GNAI2	TSHR
GNAS	TSHR
LHCGR	TSHR
CRYAB	TTN
FLNA	TTN
MYH9	TTN
APOA1	TTR
HSPG2	TTR
FLNA	VHL
BTK	WAS
PAX2	WT1
TTN	TCAP
MYO7A	USH1C
GJB2	GJB6
RUNX1	FOXP3
MYO7A	CDH23
USH1C	CDH23
AR	NSD1
ESR1	NSD1
>Connective_tissue_disorder
>Neurological
CACNA1A	CACNB4
KCNQ2	KCNQ3
A2M	LYZ
NEFH	NEFL
DCTN1	PAFAH1B1
DCX	PAFAH1B1
GABRA1	PRKCG
GDI1	PSEN1
MAPT	PSEN1
ATP1A3	ATXN1
CST3	ATXN1
ATXN1	ATXN2
TOR1A	SNCA
MAPT	SNCA
SNCB	SNCA
PAK3	SYN1
SNCA	TH
RELN	VLDLR
EIF2B1	EIF2B2
EIF2B4	EIF2B2
EIF2B2	EIF2B5
NEFL	MTMR2
PAK3	ARHGEF6
SNCA	SNCAIP
ATXN1	PQBP1
DLG3	KIF1B
HSPB1	HSPB8
NEFL	CDK5RAP2
ATN1	CENPJ
ATXN1	HSN2
>Ophthamological
ABCA4	CNGB1
CRYBA1	CRYBB1
CRYAA	CRYBB2
CRYBA1	CRYBB2
CRYAA	CRYGC
CRYBB2	CRYGC
GUCA1A	GUCY2D
CRYAA	MIP
GJA3	MIP
GJA8	MIP
CRX	NRL
RDH5	RGR
RHO	GRK1
RDH5	RLBP1
RBP4	RPE65
RHO	SAG
EFEMP1	TIMP3
GNAT1	RGS9
GUCY2D	RGS9
CRX	NR2E3
RPGR	RPGRIP1
>multiple
ERCC8	ERCC6
FANCA	FANCC
FANCC	FANCD2
FANCA	FANCE
FANCC	FANCE
FANCD2	FANCE
FANCA	FANCF
FANCC	FANCF
FANCA	FANCG
FANCC	FANCG
FANCE	FANCG
FANCF	FANCG
CREBBP	HOXA11
PEX12	PEX19
PEX14	PEX19
PEX19	ABCD3
PEX19	PEX3
PEX19	PEX16
HPS5	HPS6
HPS1	HPS4
>Nutritional
LEP	LEPR
AGRP	MC3R
AGRP	MC4R
MC4R	POMC
AGRP	GHRL
LEP	GHRL
>Metabolic
BCKDHA	BCKDHB
ETFA	ETFB
GM2A	HEXA
APOB	LDLR
APOB	LIPC
APOH	LPA
APOC2	LPL
GLB1	NEU1
PCCA	PCCB
ASAH1	SMPD1
HFE	TFR2
ABAT	ALDH5A1
PDHB	PDHX
PPARA	PPARGC1A
LDLR	LDLRAP1
SLC40A1	HAMP
ABCG5	ABCG8
MUT	MMAA
LDLR	PCSK9
>Renal
ACTN4	ATP6V1B1
PKD1	PKD2
NPHS1	NPHS2
CA2	SLC4A4
NPHS1	CD2AP
PKD2	CD2AP
NPHS2	CD2AP
>Respiratory
