# Supplementary material for: NOA: a cytoscape plugin for network ontology analysis
Source: Bioinformatics. 2013 Jun 7;29(16):2066–7. doi: 10.1093/bioinformatics/btt334 (PMC3722524; doi:10.1093/bioinformatics/btt334)
Supplement: Supplementary Data [file supp_btt334_S6.txt]

>1
YAL051W	YBR127C
YAL051W	YBR150C
YAL051W	YBR151W
YAL051W	YBR214W
YAL051W	YCR020C-A
YAL051W	YCR081W
YAL051W	YDR207C
YAL051W	YDR208W
YAL051W	YEL011W
YAL051W	YER015W
YAL051W	YGL237C
YAL051W	YGL143C
YAL051W	YHL017W
YAL051W	YIL114C
YAL051W	YIL113W
YAL051W	YJL222W
YAL051W	YLR177W
YAL051W	YLR375W
YAL051W	YNL322C
YAL051W	YOL083W
YAL051W	YOR042W
YAL051W	YPR148C
YAL051W	YAL016W
YAL051W	YBL089W
YAL051W	YBR019C
YBL005W	YDR468C
YBL005W	YDR469W
YBL005W	YJR007W
YBL005W	YMR193W
YBL005W	YMR258C
YBL005W	YNL258C
YBL005W	YNR007C
YBL005W	YOL083W
YBL005W	YOR148C
YBL005W	YBL006C
YBL103C	YCR019W
YBL103C	YCR020C-A
YBL103C	YCR021C
YBL103C	YCR096C
YBL103C	YCR105W
YBL103C	YDL110C
YBL103C	YDL067C
YBL103C	YDL044C
YBL103C	YDL013W
YBL103C	YDR040C
YBL103C	YDR041W
YBL103C	YDR042C
YBL103C	YDR068W
YBL103C	YDR077W
YBL103C	YDR078C
YBL103C	YDR079W
YBL103C	YDR084C
YBL103C	YDR131C
YBL103C	YDR171W
YBL103C	YDR179C
YBL103C	YDR314C
YBL103C	YDR317W
YBL103C	YDR483W
YBL103C	YEL071W
YBL103C	YEL010W
YBL103C	YER013W
YBL103C	YFR017C
YBL103C	YGR050C
YBL103C	YGR072W
YBL103C	YGR142W
YBL103C	YGR218W
YBL103C	YGR272C
YBL103C	YHR051W
YBL103C	YHR104W
YBL103C	YHR161C
YBL103C	YHR162W
YBL103C	YIL136W
YBL103C	YIL056W
YBL103C	YIR029W
YBL103C	YJL144W
YBL103C	YJL023C
YBL103C	YJR011C
YBL103C	YKL067W
YBL103C	YKR004C
YBL103C	YKR040C
YBL103C	YLL005C
YBL103C	YLR082C
YBL103C	YLR130C
YBL103C	YLR140W
YBL103C	YLR141W
YBL103C	YLR258W
YBL103C	YLR267W
YBL103C	YLR318W
YBL103C	YLR327C
YBL103C	YMR019W
YBL103C	YMR098C
YBL103C	YMR178W
YBL103C	YMR193W
YBL103C	YMR227C
YBL103C	YMR228W
YBL103C	YNL134C
YBL103C	YNL001W
YBL103C	YNR001C
YBL103C	YOL159C
YBL103C	YPL268W
YBL103C	YPL124W
YBL103C	YPR039W
YBL103C	YPR040W
YBL103C	YAL062W
YBL103C	YAL061W
YBL103C	YER138C
YBR182C	YBR183W
YBR182C	YBR190W
YBR182C	YDR350C
YBR182C	YDR366C
YBR182C	YDR368W
YBR182C	YDR420W
YBR182C	YGL259W
YBR182C	YGL115W
YBR182C	YHL034C
YBR182C	YHL027W
YBR182C	YHR030C
YBR182C	YHR080C
YBR182C	YHR081W
YBR182C	YIR013C
YBR182C	YIR014W
YBR182C	YIR020C
YBR182C	YJR044C
YBR182C	YKL186C
YBR182C	YKL185W
YBR182C	YKL163W
YBR182C	YKL084W
YBR182C	YKR105C
YBR182C	YKR106W
YBR182C	YLR392C
YBR182C	YML132W
YBR182C	YMR165C
YBR182C	YNL338W
YBR182C	YNL337W
YBR182C	YNL115C
YBR182C	YOR138C
YBR182C	YOR140W
YBR182C	YOR268C
YBR182C	YPL175W
YBR182C	YPL059W
YBR182C	YBR057C
YDL020C	YBR101C
YDL020C	YBR109C
YDL020C	YBR110W
YDL020C	YBR137W
YDL020C	YBR284W
YDL020C	YCL056C
YDL020C	YCL055W
YDL020C	YCL010C
YDL020C	YCL008C
YDL020C	YCL002C
YDL020C	YCR004C
YDL020C	YCR006C
YDL020C	YCR008W
YDL020C	YCR012W
YDL020C	YCR015C
YDL020C	YCR061W
YDL020C	YCR082W
YDL020C	YCR092C
YDL020C	YDL147W
YDL020C	YDL144C
YDL020C	YDL115C
YDL020C	YDL114W
YDL020C	YDL097C
YDL020C	YDL007W
YDL020C	YDR028C
YDL020C	YDR030C
YDL020C	YDR031W
YDL020C	YDR151C
YDL020C	YDR152W
YDL020C	YDR270W
YDL020C	YDR286C
YDL020C	YDR287W
YDL020C	YDR372C
YDL020C	YDR373W
YDL020C	YDR394W
YDL020C	YDR426C
YDL020C	YDR427W
YDL020C	YEL070W
YDL020C	YEL037C
YDL020C	YEL005C
YDL020C	YEL004W
YDL020C	YER012W
YDL020C	YER021W
YDL020C	YER044C
YDL020C	YER094C
YDL020C	YER133W
YDL020C	YER142C
YDL020C	YER143W
YDL020C	YER163C
YDL020C	YER177W
YDL020C	YFL056C
YDL020C	YFL024C
YDL020C	YFR003C
YDL020C	YFR004W
YDL020C	YFR010W
YDL020C	YFR050C
YDL020C	YGL172W
YDL020C	YGL122C
YDL020C	YGL048C
YDL020C	YGL047W
YDL020C	YGL011C
YDL020C	YGL010W
YDL020C	YGR048W
YDL020C	YGR135W
YDL020C	YGR142W
YDL020C	YGR209C
YDL020C	YGR223C
YDL020C	YGR224W
YDL020C	YGR253C
YDL020C	YHR028C
YDL020C	YIL169C
YDL020C	YIL075C
YDL020C	YJL001W
YDL020C	YJR088C
YDL020C	YJR108W
YDL020C	YKL220C
YDL020C	YKL219W
YDL020C	YKL196C
YDL020C	YKL195W
YDL020C	YKL147C
YDL020C	YKL145W
YDL020C	YKL040C
YDL020C	YKL026C
YDL020C	YKL016C
YDL020C	YLL039C
YDL020C	YLL037W
YDL020C	YLR421C
YDL020C	YML092C
YDL020C	YML090W
YDL020C	YML048W
YDL020C	YML007W
YDL020C	YMR186W
YDL020C	YMR275C
YDL020C	YMR276W
YDL020C	YNL338W
YDL020C	YNL337W
YDL020C	YNL156C
YDL020C	YNL155W
YDL020C	YOL082W
YDL020C	YOL038W
YDL020C	YOR007C
YDL020C	YOR052C
YDL020C	YOR053W
YDL020C	YOR055W
YDL020C	YOR058C
YDL020C	YOR106W
YDL020C	YOR157C
YDL020C	YOR259C
YDL020C	YOR261C
YDL020C	YOR280C
YDL020C	YOR298W
YDL020C	YOR318C
YDL020C	YOR319W
YDL020C	YOR353C
YDL020C	YPL113C
YDL020C	YPL071C
YDL020C	YPL070W
YDL020C	YPR091C
YDL020C	YPR107C
YDL020C	YPR108W
YDL020C	YBR051W
YDL020C	YJL094C
YDL020C	YJL038C
YDL056W	YBR190W
YDL056W	YBR275C
YDL056W	YCR019W
YDL056W	YCR064C
YDL056W	YDL227C
YDL056W	YDR040C
YDL056W	YDR041W
YDL056W	YDR084C
YDL056W	YDR115W
YDL056W	YDR145W
YDL056W	YDR220C
YDL056W	YDR229W
YDL056W	YDR452W
YDL056W	YER046W
YDL056W	YER079W
YDL056W	YER094C
YDL056W	YER112W
YDL056W	YER120W
YDL056W	YER124C
YDL056W	YER125W
YDL056W	YFL011W
YDL056W	YFR017C
YDL056W	YGR110W
YDL056W	YGR125W
YDL056W	YGR165W
YDL056W	YGR180C
YDL056W	YHL012W
YDL056W	YHR110W
YDL056W	YHR143W
YDL056W	YHR150W
YDL056W	YHR151C
YDL056W	YHR154W
YDL056W	YHR195W
YDL056W	YJL139C
YDL056W	YJR011C
YDL056W	YJR044C
YDL056W	YKL198C
YDL056W	YKL151C
YDL056W	YKL150W
YDL056W	YKL142W
YDL056W	YKL102C
YDL056W	YKL097C
YDL056W	YKL084W
YDL056W	YKL007W
YDL056W	YLR047C
YDL056W	YLR297W
YDL056W	YML100W
YDL056W	YML004C
YDL056W	YML003W
YDL056W	YMR007W
YDL056W	YMR165C
YDL056W	YMR193W
YDL056W	YMR258C
YDL056W	YMR279C
YDL056W	YNL274C
YDL056W	YNL192W
YDL056W	YNL154C
YDL056W	YNL078W
YDL056W	YNL077W
YDL056W	YOL018C
YDL056W	YOR075W
YDL056W	YPL152W
YDL056W	YPL082C
YDL056W	YPL056C
YDL056W	YPL015C
YDL056W	YPL014W
YDL056W	YPR075C
YDL056W	YAL062W
YDL056W	YAR008W
YDL056W	YBR050C
YDL056W	YBR077C
YDL056W	YJL045W
YDL106C	YCR022C
YDL106C	YCR098C
YDL106C	YDL056W
YDL106C	YDR077W
YDL106C	YDR145W
YDL106C	YDR278C
YDL106C	YDR486C
YDL106C	YER013W
YDL106C	YER035W
YDL106C	YER045C
YDL106C	YGR106C
YDL106C	YGR192C
YDL106C	YGR205W
YDL106C	YIL077C
YDL106C	YIL076W
YDL106C	YJL161W
YDL106C	YJL159W
YDL106C	YJL022W
YDL106C	YJR011C
YDL106C	YKL103C
YDL106C	YLR152C
YDL106C	YMR053C
YDL106C	YNL241C
YDL106C	YNL059C
YDL106C	YNL027W
YDL106C	YOL082W
YDL106C	YPL240C
YDL106C	YPL130W
YDL106C	YPR194C
YDL106C	YBR081C
YDL170W	YBR102C
YDL170W	YBR103W
YDL170W	YBR275C
YDL170W	YBR282W
YDL170W	YCR019W
YDL170W	YCR039C
YDL170W	YCR040W
YDL170W	YCR041W
YDL170W	YCR105W
YDL170W	YDL239C
YDL170W	YDL154W
YDL170W	YDL071C
YDL170W	YDL068W
YDL170W	YDL039C
YDL170W	YDL038C
YDL170W	YDR084C
YDL170W	YDR129C
YDL170W	YDR229W
YDL170W	YDR282C
YDL170W	YDR468C
YDL170W	YDR469W
YDL170W	YER133W
YDL170W	YGR226C
YDL170W	YHR156C
YDL170W	YHR157W
YDL170W	YIR029W
YDL170W	YJR044C
YDL170W	YJR149W
YDL170W	YKL220C
YDL170W	YKL219W
YDL170W	YMR193W
YDL170W	YMR258C
YDL170W	YNL338W
YDL170W	YNL337W
YDL170W	YNL241C
YDL170W	YNL115C
YDL170W	YNR068C
YDL170W	YPL122C
YDL170W	YPR036W
YDL170W	YPR107C
YDL170W	YPR108W
YDR043C	YAL064W
YDR043C	YBR150C
YDR043C	YBR151W
YDR043C	YBR157C
YDR043C	YCR019W
YDR043C	YCR105W
YDR043C	YDL089W
YDR043C	YDL019C
YDR043C	YDR011W
YDR043C	YDR040C
YDR043C	YDR041W
YDR043C	YDR042C
YDR043C	YDR077W
YDR043C	YDR132C
YDR043C	YDR133C
YDR043C	YDR434W
YDR043C	YDR435C
YDR043C	YDR436W
YDR043C	YEL070W
YDR043C	YEL069C
YDR043C	YEL044W
YDR043C	YEL021W
YDR043C	YER028C
YDR043C	YER045C
YDR043C	YER048C
YDR043C	YER146W
YDR043C	YFL060C
YDR043C	YFR015C
YDR043C	YFR017C
YDR043C	YGL157W
YDR043C	YGR035C
YDR043C	YGR050C
YDR043C	YGR052W
YDR043C	YGR069W
YDR043C	YGR143W
YDR043C	YGR218W
YDR043C	YGR237C
YDR043C	YGR249W
YDR043C	YGR278W
YDR043C	YHL041W
YDR043C	YHR022C
YDR043C	YHR071W
YDR043C	YHR138C
YDR043C	YHR156C
YDR043C	YHR157W
YDR043C	YIL119C
YDR043C	YIL101C
YDR043C	YIL099W
YDR043C	YIL098C
YDR043C	YIL097W
YDR043C	YIL056W
YDR043C	YIR013C
YDR043C	YIR014W
YDR043C	YIR020C
YDR043C	YJL221C
YDR043C	YJL219W
YDR043C	YJL106W
YDR043C	YJR094C
YDR043C	YJR158W
YDR043C	YJR159W
YDR043C	YKL179C
YDR043C	YKL177W
YDR043C	YKL109W
YDR043C	YKL044W
YDR043C	YKR066C
YDR043C	YKR075C
YDR043C	YLR012C
YDR043C	YLR013W
YDR043C	YLR112W
YDR043C	YLR121C
YDR043C	YLR267W
YDR043C	YMR011W
YDR043C	YMR017W
YDR043C	YMR056C
YDR043C	YMR135C
YDR043C	YMR136W
YDR043C	YMR195W
YDR043C	YMR258C
YDR043C	YMR319C
YDR043C	YNL065W
YDR043C	YNR060W
YDR043C	YNR070W
YDR043C	YOL158C
YDR043C	YOL156W
YDR043C	YOL085C
YDR043C	YOL084W
YDR043C	YOR049C
YDR043C	YOR050C
YDR043C	YOR138C
YDR043C	YOR140W
YDR043C	YOR153W
YDR043C	YOR273C
YDR043C	YPL230W
YDR043C	YPL058C
YDR043C	YPL056C
YDR043C	YPL051W
YDR043C	YPL025C
YDR043C	YPR013C
YDR043C	YPR061C
YDR043C	YPR157W
YDR043C	YPR158W
YDR043C	YAL060W
YDR043C	YAL017W
YDR043C	YAR029W
YDR043C	YAR031W
YDR043C	YAR070C
YDR043C	YBL029W
YDR043C	YBR018C
YDR043C	YBR019C
YDR081C	YDR042C
YDR081C	YDR317W
YDR081C	YDR463W
YDR081C	YLR322W
YDR207C	YBR184W
YDR207C	YBR196C
YDR207C	YBR284W
YDR207C	YCL058C
YDR207C	YCL025C
YDR207C	YCR061W
YDR207C	YDL210W
YDR207C	YDL193W
YDR207C	YDR035W
YDR207C	YDR054C
YDR207C	YDR055W
YDR207C	YDR092W
YDR207C	YDR284C
YDR207C	YDR285W
YDR207C	YEL024W
YDR207C	YER112W
YDR207C	YER130C
YDR207C	YER179W
YDR207C	YFR015C
YDR207C	YFR017C
YDR207C	YGL251C
YDR207C	YGL184C
YDR207C	YGR069W
YDR207C	YGR266W
YDR207C	YGR268C
YDR207C	YGR270W
YDR207C	YGR281W
YDR207C	YHL031C
YDR207C	YHR138C
YDR207C	YHR154W
YDR207C	YIL144W
YDR207C	YIL033C
YDR207C	YIL032C
YDR207C	YIL031W
YDR207C	YIR013C
YDR207C	YIR014W
YDR207C	YJL152W
YDR207C	YJL103C
YDR207C	YJL102W
YDR207C	YJR044C
YDR207C	YJR120W
YDR207C	YKR009C
YDR207C	YLL046C
YDR207C	YLL039C
YDR207C	YLL037W
YDR207C	YLL030C
YDR207C	YLL029W
YDR207C	YLL020C
YDR207C	YLL019C
YDR207C	YLR012C
YDR207C	YLR013W
YDR207C	YLR052W
YDR207C	YLR095C
YDR207C	YLR112W
YDR207C	YLR115W
YDR207C	YLR259C
YDR207C	YLR286C
YDR207C	YLR297W
YDR207C	YLR317W
YDR207C	YLR437C
YDR207C	YMR039C
YDR207C	YMR040W
YDR207C	YMR069W
YDR207C	YMR101C
YDR207C	YMR186W
YDR207C	YMR195W
YDR207C	YMR280C
YDR207C	YMR281W
YDR207C	YMR291W
YDR207C	YMR297W
YDR207C	YNL191W
YDR207C	YOL131W
YDR207C	YOL104C
YDR207C	YOL101C
YDR207C	YOL100W
YDR207C	YOR290C
YDR207C	YOR338W
YDR207C	YPL201C
YDR207C	YPL200W
YDR207C	YPL161C
YDR207C	YPR029C
YDR207C	YPR030W
YDR207C	YPR151C
YDR207C	YAL053W
YDR207C	YBL078C
YDR207C	YBL064C
YDR207C	YJL090C
YDR207C	YJL045W
YDR253C	YBR127C
YDR253C	YBR214W
YDR253C	YCR081W
YDR253C	YDR077W
YDR253C	YDR207C
YDR253C	YDR208W
YDR253C	YEL072W
YDR253C	YER015W
YDR253C	YER134C
YDR253C	YGL237C
YDR253C	YGL184C
YDR253C	YGL143C
YDR253C	YGR206W
YDR253C	YJR138W
YDR253C	YLL007C
YDR253C	YLL006W
YDR253C	YLR301W
YDR253C	YLR375W
YDR253C	YOL083W
YDR253C	YOL064C
YDR253C	YPR168W
YDR253C	YAL016W
YDR253C	YBR019C
YDR423C	YBR102C
YDR423C	YBR103W
YDR423C	YDL239C
YDR423C	YDL110C
YDR423C	YDR001C
YDR423C	YDR132C
YDR423C	YDR137W
YDR423C	YDR533C
YDR423C	YEL044W
YDR423C	YER038C
YDR423C	YER045C
YDR423C	YER046W
YDR423C	YGL157W
YDR423C	YGR171C
YDR423C	YGR249W
YDR423C	YHR008C
YDR423C	YHR053C
YDR423C	YHR055C
YDR423C	YHR097C
YDR423C	YIL119C
YDR423C	YIL045W
YDR423C	YIR019C
YDR423C	YJL171C
YDR423C	YJR011C
YDR423C	YJR013W
YDR423C	YJR044C
YDR423C	YKL132C
YDR423C	YKL107W
YDR423C	YKL103C
YDR423C	YKL102C
YDR423C	YKL040C
YDR423C	YKR052C
YDR423C	YKR071C
YDR423C	YLL060C
YDR423C	YLL058W
YDR423C	YLL054C
YDR423C	YLR081W
YDR423C	YLR108C
YDR423C	YLR109W
YDR423C	YLR121C
YDR423C	YLR125W
YDR423C	YML116W
YDR423C	YMR105C
YDR423C	YMR319C
YDR423C	YNL274C
YDR423C	YNL134C
YDR423C	YNL115C
YDR423C	YOL156W
YDR423C	YOR173W
YDR423C	YPL165C
YDR423C	YPR013C
YDR423C	YPR184W
YDR423C	YAL062W
YDR423C	YBL064C
YDR423C	YBL029W
YDR423C	YBR072W
YDR423C	YJL029C
YDR463W	YBR167C
YDR463W	YBR168W
YDR463W	YCL025C
YDR463W	YCR019W
YDR463W	YCR096C
YDR463W	YDL181W
YDR463W	YDL146W
YDR463W	YDR003W
YDR463W	YDR042C
YDR463W	YDR068W
YDR463W	YDR078C
YDR463W	YDR079W
YDR463W	YDR084C
YDR463W	YDR102C
YDR463W	YDR103W
YDR463W	YDR179C
YDR463W	YDR473C
YDR463W	YDR494W
YDR463W	YEL044W
YDR463W	YEL009C
YDR463W	YER013W
YDR463W	YER079W
YDR463W	YGR072W
YDR463W	YGR218W
YDR463W	YGR225W
YDR463W	YHR151C
YDR463W	YHR156C
YDR463W	YHR157W
YDR463W	YJL139C
YDR463W	YJR011C
YDR463W	YKR004C
YDR463W	YLL005C
YDR463W	YLR189C
YDR463W	YLR261C
YDR463W	YML100W
YDR463W	YMR019W
YDR463W	YMR227C
YDR463W	YMR228W
YDR463W	YMR258C
YDR463W	YNL267W
YDR463W	YNR049C
YDR463W	YOL159C
YDR463W	YOL057W
YDR463W	YPL059W
YDR463W	YJL085W
YEL009C	YBR119W
YEL009C	YBR144C
YEL009C	YBR147W
YEL009C	YBR255W
YEL009C	YBR256C
YEL009C	YCR023C
YEL009C	YDL170W
YEL009C	YDL067C
YEL009C	YDL021W
YEL009C	YDR034C
YEL009C	YDR035W
YEL009C	YDR084C
YEL009C	YDR125C
YEL009C	YDR258C
YEL009C	YDR486C
YEL009C	YDR512C
YEL009C	YEL062W
YEL009C	YEL011W
YEL009C	YER039C
YEL009C	YER040W
YEL009C	YER085C
YEL009C	YER175C
YEL009C	YER176W
YEL009C	YFL028C
YEL009C	YGL231C
YEL009C	YGL184C
YEL009C	YGL125W
YEL009C	YGL121C
YEL009C	YGL118C
YEL009C	YGL117W
YEL009C	YGL059W
YEL009C	YGR069W
YEL009C	YGR161C
YEL009C	YGR267C
YEL009C	YGR269W
YEL009C	YHL027W
YEL009C	YHR022C
YEL009C	YHR029C
YEL009C	YHR071W
YEL009C	YHR161C
YEL009C	YHR162W
YEL009C	YIL165C
YEL009C	YIL117C
YEL009C	YIL116W
YEL009C	YIL056W
YEL009C	YJL212C
YEL009C	YJL011C
YEL009C	YJR018W
YEL009C	YJR025C
YEL009C	YJR104C
YEL009C	YKL103C
YEL009C	YKL016C
YEL009C	YKR097W
YEL009C	YLL005C
YEL009C	YLR047C
YEL009C	YLR152C
YEL009C	YLR267W
YEL009C	YLR356W
YEL009C	YLR358C
YEL009C	YLR359W
YEL009C	YML116W
YEL009C	YMR019W
YEL009C	YMR110C
YEL009C	YMR135C
YEL009C	YMR136W
YEL009C	YMR137C
YEL009C	YMR138W
YEL009C	YMR188C
YEL009C	YMR195W
YEL009C	YMR250W
YEL009C	YNL183C
YEL009C	YNL103W
YEL009C	YNL065W
YEL009C	YNL005C
YEL009C	YNR069C
YEL009C	YOL064C
YEL009C	YOL056W
YEL009C	YOR110W
YEL009C	YOR221C
YEL009C	YOR264W
YEL009C	YPL264C
YEL009C	YPL250C
YEL009C	YPL111W
YEL009C	YPR039W
YEL009C	YPR040W
YEL009C	YPR168W
YEL009C	YBL103C
YEL009C	YBL102W
YEL009C	YBL044W
YEL009C	YBR047W
YEL009C	YJR027W
YEL009C	YJR028W
YEL009C	YJR026W
YEL009C	YJR029W
YER028C	YCR019W
YER028C	YEL070W
YER028C	YFR017C
YER028C	YJR158W
YER040W	YBR102C
YER040W	YBR103W
YER040W	YCL064C
YER040W	YCR019W
YER040W	YCR064C
YER040W	YCR105W
YER040W	YDL170W
YER040W	YDL067C
YER040W	YDR030C
YER040W	YDR031W
YER040W	YDR040C
YER040W	YDR041W
YER040W	YDR077W
YER040W	YDR278C
YER040W	YEL009C
YER040W	YEL008W
YER040W	YEL007W
YER040W	YEL005C
YER040W	YEL004W
YER040W	YER175C
YER040W	YER176W
YER040W	YGR183C
YER040W	YHL016C
YER040W	YHR029C
YER040W	YHR030C
YER040W	YHR051W
YER040W	YIL119C
YER040W	YIR005W
YER040W	YIR027C
YER040W	YIR028W
YER040W	YIR029W
YER040W	YIR030C
YER040W	YJL023C
YER040W	YJL006C
YER040W	YKL103C
YER040W	YKR040C
YER040W	YLR047C
YER040W	YLR130C
YER040W	YLR257W
YER040W	YMR017W
YER040W	YMR193W
YER040W	YNL143C
YER040W	YNR006W
YER040W	YNR068C
YER040W	YOL159C
YER040W	YOL109W
YER040W	YOR230W
YER040W	YPL056C
YER040W	YPR035W
YER040W	YPR039W
YER040W	YPR040W
YER040W	YPR194C
YER045C	YPL078C
YER088C	YBR109C
YER088C	YBR110W
YER088C	YBR120C
YER088C	YBR154C
YER088C	YBR165W
YER088C	YBR258C
YER088C	YCR027C
YER088C	YDR117C
YER088C	YDR118W
YER088C	YDR183W
YER088C	YDR343C
YER088C	YDR473C
YER088C	YDR494W
YER088C	YDR498C
YER088C	YER182W
YER088C	YGL246C
YER088C	YGL245W
YER088C	YGL194C
YER088C	YGL192W
YER088C	YGL144C
YER088C	YGR016W
YER088C	YGR057C
YER088C	YGR058W
YER088C	YGR112W
YER088C	YGR116W
YER088C	YGR178C
YER088C	YGR183C
YER088C	YGR220C
YER088C	YGR268C
YER088C	YGR270W
YER088C	YHR022C
YER088C	YHR048W
YER088C	YHR067W
YER088C	YHR110W
YER088C	YIL084C
YER088C	YJL164C
YER088C	YJR138W
YER088C	YKL197C
YER088C	YKL162C
YER088C	YKL160W
YER088C	YKL135C
YER088C	YKL088W
YER088C	YKL065C
YER088C	YKL064W
YER088C	YKL007W
YER088C	YKR022C
YER088C	YKR023W
YER088C	YLL051C
YER088C	YLL048C
YER088C	YLL040C
YER088C	YLR038C
YER088C	YLR065C
YER088C	YLR066W
YER088C	YLR087C
YER088C	YLR284C
YER088C	YLR292C
YER088C	YLR309C
YER088C	YML129C
YER088C	YMR066W
YER088C	YMR091C
YER088C	YMR132C
YER088C	YMR133W
YER088C	YMR154C
YER088C	YMR155W
YER088C	YMR167W
YER088C	YMR268C
YER088C	YMR319C
YER088C	YNL291C
YER088C	YNL212W
YER088C	YNL211C
YER088C	YNL210W
YER088C	YNL191W
YER088C	YNL136W
YER088C	YNL100W
YER088C	YNL026W
YER088C	YOL116W
YER088C	YOL108C
YER088C	YOL105C
YER088C	YOL089C
YER088C	YOL082W
YER088C	YOR035C
YER088C	YOR036W
YER088C	YOR037W
YER088C	YOR075W
YER088C	YOR118W
YER088C	YOR174W
YER088C	YOR191W
YER088C	YOR215C
YER088C	YOR357C
YER088C	YOR358W
YER088C	YOR382W
YER088C	YPL243W
YER088C	YPL215W
YER088C	YPL138C
YER088C	YPL077C
YER088C	YPL076W
YER088C	YPL005W
YER088C	YPR070W
YER088C	YPR081C
YER088C	YPR082C
YER088C	YPR083W
YER088C	YPR129W
YER088C	YAL001C
YER088C	YAR002W
YER088C	YAR008W
YER088C	YAR019C
YER088C	YBL068W
YER088C	YBR062C
YER088C	YBR065C
YER088C	YJL094C
YER109C	YAL064W
YER109C	YBR139W
YER109C	YDL183C
YER109C	YDL048C
YER109C	YDL047W
YER109C	YDL037C
YER109C	YDR011W
YER109C	YDR077W
YER109C	YDR345C
YER109C	YDR456W
YER109C	YEL021W
YER109C	YEL009C
YER109C	YEL007W
YER109C	YER012W
YER109C	YER028C
YER109C	YER033C
YER109C	YER034W
YER109C	YER035W
YER109C	YER044C
YER109C	YER045C
YER109C	YER046W
YER109C	YER053C
YER109C	YER146W
YER109C	YER158C
YER109C	YER159C
YER109C	YER177W
YER109C	YFL016C
YER109C	YFR034C
YER109C	YGL184C
YER109C	YGL163C
YER109C	YGL162W
YER109C	YGL145W
YER109C	YGL096W
YER109C	YGR052W
YER109C	YGR060W
YER109C	YGR180C
YER109C	YGR213C
YER109C	YGR249W
YER109C	YGR295C
YER109C	YHR094C
YER109C	YHR174W
YER109C	YIL169C
YER109C	YIL122W
YER109C	YIL119C
YER109C	YIL057C
YER109C	YIL056W
YER109C	YIL013C
YER109C	YIR019C
YER109C	YJL214W
YER109C	YJL160C
YER109C	YJL159W
YER109C	YJL027C
YER109C	YJL026W
YER109C	YJR094C
YER109C	YJR158W
YER109C	YKL198C
YER109C	YKL109W
YER109C	YKL097C
YER109C	YKL043W
YER109C	YKL032C
YER109C	YLL052C
YER109C	YLR189C
YER109C	YLR399C
YER109C	YML053C
YER109C	YMR011W
YER109C	YMR056C
YER109C	YMR058W
YER109C	YMR135C
YER109C	YMR136W
YER109C	YMR319C
YER109C	YNL052W
YER109C	YNL018C
YER109C	YOL156W
YER109C	YOL110W
YER109C	YOL109W
YER109C	YOR023C
YER109C	YOR030W
YER109C	YOR032C
YER109C	YOR049C
YER109C	YOR054C
YER109C	YOR062C
YER109C	YOR064C
YER109C	YOR065W
YER109C	YOR107W
YER109C	YOR125C
YER109C	YOR178C
YER109C	YOR230W
YER109C	YOR273C
YER109C	YOR319W
YER109C	YOR344C
YER109C	YPL177C
YER109C	YPL074W
YER109C	YPL056C
YER109C	YPL026C
YER109C	YPR055W
YER109C	YPR091C
YER109C	YPR148C
YER109C	YPR149W
YER109C	YPR192W
YER109C	YBL107C
YER109C	YJL048C
YER109C	YJL029C
YFL031W	YCR019W
YFL031W	YDL146W
YFL031W	YFR041C
YFL031W	YIL048W
YFL031W	YOR058C
YFL031W	YJL035C
YFL031W	YJL034W
YFR034C	YCL064C
YFR034C	YCL035C
YFR034C	YCL034W
YFR034C	YCR066W
YFR034C	YCR098C
YFR034C	YDL091C
YFR034C	YDL005C
YFR034C	YDL004W
YFR034C	YDR294C
YFR034C	YDR411C
YFR034C	YDR483W
YFR034C	YER079W
YFR034C	YER085C
YFR034C	YFL009W
YFR034C	YFR044C
YFR034C	YFR045W
YFR034C	YGL133W
YFR034C	YGL058W
YFR034C	YGR253C
YFR034C	YGR273C
YFR034C	YHR130C
YFR034C	YHR131C
YFR034C	YIL137C
YFR034C	YIL136W
YFR034C	YIL037C
YFR034C	YIL036W
YFR034C	YJR004C
YFR034C	YJR005W
YFR034C	YJR058C
YFR034C	YJR059W
YFR034C	YJR098C
YFR034C	YKL142W
YFR034C	YKL084W
YFR034C	YKR084C
YFR034C	YLR152C
YFR034C	YLR267W
YFR034C	YLR305C
YFR034C	YLR306W
YFR034C	YMR222C
YFR034C	YMR267W
YFR034C	YNL027W
YFR034C	YOL160W
YFR034C	YOL148C
YFR034C	YOL136C
YFR034C	YOR031W
YFR034C	YOR163W
YFR034C	YOR164C
YFR034C	YPL133C
YFR034C	YPL132W
YFR034C	YAR019C
YGL035C	YCR094W
YGL035C	YDL149W
YGL035C	YDL088C
YGL035C	YDR137W
YGL035C	YEL070W
YGL035C	YEL069C
YGL035C	YER039C
YGL035C	YER040W
YGL035C	YFR003C
YGL035C	YFR004W
YGL035C	YGL242C
YGL035C	YGL002W
YGL035C	YGR012W
YGL035C	YGR112W
YGL035C	YGR217W
YGL035C	YJL221C
YGL035C	YJL219W
YGL035C	YJR159W
YGL035C	YKR086W
YGL035C	YLR415C
YGL035C	YLR416C
YGL035C	YLR417W
YGL035C	YMR066W
YGL035C	YNR047W
YGL035C	YOL156W
YGL035C	YOL148C
YGL035C	YOR023C
YGL035C	YPL214C
YGL035C	YPL213W
YGL035C	YPR184W
YGL035C	YAL011W
YGL071W	YBR102C
YGL071W	YBR103W
YGL071W	YBR130C
YGL071W	YBR131W
YGL071W	YBR165W
YGL071W	YBR167C
YGL071W	YBR168W
YGL071W	YBR179C
YGL071W	YBR180W
YGL071W	YBR207W
YGL071W	YBR224W
YGL071W	YBR225W
YGL071W	YBR237W
YGL071W	YCR032W
YGL071W	YCR068W
YGL071W	YCR096C
YGL071W	YCR105W
YGL071W	YDL188C
YGL071W	YDL186W
YGL071W	YDL174C
YGL071W	YDL173W
YGL071W	YDL072C
YGL071W	YDL070W
YGL071W	YDL007W
YGL071W	YDR003W
YGL071W	YDR042C
YGL071W	YDR084C
YGL071W	YDR151C
YGL071W	YDR152W
YGL071W	YDR157W
YGL071W	YDR173C
YGL071W	YDR191W
YGL071W	YDR265W
YGL071W	YDR270W
YGL071W	YDR313C
YGL071W	YDR323C
YGL071W	YDR457W
YGL071W	YDR466W
YGL071W	YDR473C
YGL071W	YEL065W
YGL071W	YEL060C
YGL071W	YEL059W
YGL071W	YEL012W
YGL071W	YER013W
YGL071W	YER039C
YGL071W	YER040W
YGL071W	YER068W
YGL071W	YER146W
YGL071W	YER157W
YGL071W	YFL024C
YGL071W	YFL005W
YGL071W	YGL248W
YGL071W	YGL244W
YGL071W	YGL237C
YGL071W	YGL198W
YGL071W	YGL193C
YGL071W	YGL191W
YGL071W	YGL182C
YGL071W	YGL181W
YGL071W	YGL161C
YGL071W	YGL160W
YGL071W	YGL152C
YGL071W	YGL151W
YGL071W	YGL098W
YGL071W	YGL088W
YGL071W	YGL074C
YGL071W	YGL072C
YGL071W	YGL070C
YGL071W	YGR009C
YGL071W	YGR010W
YGL071W	YGR011W
YGL071W	YGR012W
YGL071W	YGR024C
YGL071W	YGR072W
YGL071W	YGR132C
YGL071W	YGR133W
YGL071W	YGR179C
YGL071W	YGR218W
YGL071W	YGR231C
YGL071W	YGR235C
YGL071W	YGR243W
YGL071W	YHL047C
YGL071W	YHL031C
YGL071W	YHL012W
YGL071W	YHR156C
YGL071W	YHR157W
YGL071W	YHR171W
YGL071W	YIL161W
YGL071W	YIL149C
YGL071W	YIL112W
YGL071W	YIL109C
YGL071W	YIL105C
YGL071W	YIL075C
YGL071W	YIL023C
YGL071W	YIR003W
YGL071W	YJL001W
YGL071W	YJR085C
YGL071W	YJR086W
YGL071W	YJR087W
YGL071W	YJR090C
YGL071W	YJR098C
YGL071W	YJR138W
YGL071W	YKL147C
YGL071W	YKL145W
YGL071W	YKL103C
YGL071W	YKL082C
YGL071W	YKL059C
YGL071W	YKL058W
YGL071W	YKR052C
YGL071W	YKR068C
YGL071W	YLL051C
YGL071W	YLL050C
YGL071W	YLL040C
YGL071W	YLR136C
YGL071W	YLR137W
YGL071W	YLR170C
YGL071W	YLR213C
YGL071W	YLR261C
YGL071W	YLR309C
YGL071W	YML132W
YGL071W	YML129C
YGL071W	YML001W
YGL071W	YMR017W
YGL071W	YMR019W
YGL071W	YMR039C
YGL071W	YMR040W
YGL071W	YMR047C
YGL071W	YMR056C
YGL071W	YMR058W
YGL071W	YMR087W
YGL071W	YMR098C
YGL071W	YMR186W
YGL071W	YMR188C
YGL071W	YMR251W
YGL071W	YMR280C
YGL071W	YMR281W
YGL071W	YMR319C
YGL071W	YMR320W
YGL071W	YNL337W
YGL071W	YNL284C
YGL071W	YNL241C
YGL071W	YNL118C
YGL071W	YNL115C
YGL071W	YNL091W
YGL071W	YNL008C
YGL071W	YNR014W
YGL071W	YNR060W
YGL071W	YOL160W
YGL071W	YOL158C
YGL071W	YOL105C
YGL071W	YOR075W
YGL071W	YOR094W
YGL071W	YOR117W
YGL071W	YOR122C
YGL071W	YOR128C
YGL071W	YOR148C
YGL071W	YOR149C
YGL071W	YOR150W
YGL071W	YOR157C
YGL071W	YOR318C
YGL071W	YOR319W
YGL071W	YOR353C
YGL071W	YOR382W
YGL071W	YOR383C
YGL071W	YOR384W
YGL071W	YPL206C
YGL071W	YPL204W
YGL071W	YPL182C
YGL071W	YPL180W
YGL071W	YPL121C
YGL071W	YPL120W
YGL071W	YPR025C
YGL071W	YPR026W
YGL071W	YPR055W
YGL071W	YPR067W
YGL071W	YPR076W
YGL071W	YPR101W
YGL071W	YPR139C
YGL071W	YPR140W
YGL071W	YAL031C
YGL071W	YAL030W
YGL071W	YAL017W
YGL071W	YBL058W
YGL071W	YBL050W
YGL071W	YBL047C
YGL071W	YBL046W
YGL071W	YBR040W
YGL071W	YBR081C
YGL071W	YJL044C
YGL071W	YJL043W
YGL073W	YBR101C
YGL073W	YBR116C
YGL073W	YBR117C
YGL073W	YBR169C
YGL073W	YBR207W
YGL073W	YBR275C
YGL073W	YCL050C
YGL073W	YCR021C
YGL073W	YDL180W
YGL073W	YDL177C
YGL073W	YDL176W
YGL073W	YDL091C
YGL073W	YDL020C
YGL073W	YDL007W
YGL073W	YDR011W
YGL073W	YDR013W
YGL073W	YDR061W
YGL073W	YDR071C
YGL073W	YDR124W
YGL073W	YDR136C
YGL073W	YDR151C
YGL073W	YDR152W
YGL073W	YDR157W
YGL073W	YDR171W
YGL073W	YDR214W
YGL073W	YDR258C
YGL073W	YDR275W
YGL073W	YDR313C
YGL073W	YDR475C
YGL073W	YER035W
YGL073W	YER037W
YGL073W	YER103W
YGL073W	YFL016C
YGL073W	YFL014W
YGL073W	YGL167C
YGL073W	YGL144C
YGL073W	YGL037C
YGL073W	YGL006W
YGL073W	YGR142W
YGL073W	YGR146C
YGL073W	YGR161C
YGL073W	YGR192C
YGL073W	YGR194C
YGL073W	YGR195W
YGL073W	YGR197C
YGL073W	YGR249W
YGL073W	YGR250C
YGL073W	YHR053C
YGL073W	YHR055C
YGL073W	YHR082C
YGL073W	YHR083W
YGL073W	YHR104W
YGL073W	YHR174W
YGL073W	YJL144W
YGL073W	YJR046W
YGL073W	YJR117W
YGL073W	YKL152C
YGL073W	YKL124W
YGL073W	YKL123W
YGL073W	YKL035W
YGL073W	YKR071C
YGL073W	YLL039C
YGL073W	YLL037W
YGL073W	YLL028W
YGL073W	YLL026W
YGL073W	YLL024C
YGL073W	YLL023C
YGL073W	YLR064W
YGL073W	YLR108C
YGL073W	YLR109W
YGL073W	YLR216C
YGL073W	YLR259C
YGL073W	YLR327C
YGL073W	YML130C
YGL073W	YML100W
YGL073W	YMR069W
YGL073W	YMR081C
YGL073W	YMR186W
YGL073W	YMR200W
YGL073W	YMR253C
YGL073W	YMR255W
YGL073W	YMR258C
YGL073W	YNL134C
YGL073W	YNL077W
YGL073W	YNL063W
YGL073W	YNL007C
YGL073W	YNL006W
YGL073W	YNR010W
YGL073W	YNR069C
YGL073W	YOL138C
YGL073W	YOL137W
YGL073W	YOL109W
YGL073W	YOL081W
YGL073W	YOR007C
YGL073W	YOR020C
YGL073W	YOR027W
YGL073W	YOR267C
YGL073W	YOR300W
YGL073W	YOR344C
YGL073W	YPL250C
YGL073W	YPL240C
YGL073W	YPL169C
YGL073W	YPL151C
YGL073W	YPL150W
YGL073W	YPL106C
YGL073W	YPL005W
YGL073W	YPR039W
YGL073W	YPR040W
YGL073W	YPR154W
YGL073W	YPR158W
YGL073W	YBL075C
YGL073W	YBR050C
YGL073W	YBR051W
YGL073W	YBR052C
YGL073W	YBR072W
YGL073W	YJL082W
YGL073W	YJL035C
YGL073W	YJL034W
YGL096W	YBR129C
YGL096W	YBR167C
YGL096W	YBR168W
YGL096W	YBR234C
YGL096W	YCL052C
YGL096W	YCL051W
YGL096W	YCL050C
YGL096W	YCR026C
YGL096W	YDL227C
YGL096W	YDL174C
YGL096W	YDL173W
YGL096W	YDL160C
YGL096W	YDL159W
YGL096W	YDL057W
YGL096W	YDL028C
YGL096W	YDR058C
YGL096W	YDR098C
YGL096W	YDR342C
YGL096W	YDR404C
YGL096W	YDR475C
YGL096W	YER014W
YGL096W	YER027C
YGL096W	YER029C
YGL096W	YER030W
YGL096W	YER080W
YGL096W	YER161C
YGL096W	YFL011W
YGL096W	YFL009W
YGL096W	YFR009W
YGL096W	YFR011C
YGL096W	YFR012W
YGL096W	YFR020W
YGL096W	YGL231C
YGL096W	YGL158W
YGL096W	YGL143C
YGL096W	YGL045W
YGL096W	YGR018C
YGL096W	YGR019W
YGL096W	YGR104C
YGL096W	YHL048W
YGL096W	YHL045W
YGL096W	YHL027W
YGL096W	YHL021C
YGL096W	YHR067W
YGL096W	YHR105W
YGL096W	YHR199C
YGL096W	YHR200W
YGL096W	YIL138C
YGL096W	YIL107C
YGL096W	YIL102C
YGL096W	YIL063C
YGL096W	YIL044C
YGL096W	YIL042C
YGL096W	YIL041W
YGL096W	YIL001W
YGL096W	YJL008C
YGL096W	YJR033C
YGL096W	YJR034W
YGL096W	YJR088C
YGL096W	YJR149W
YGL096W	YKL091C
YGL096W	YKL069W
YGL096W	YKL011C
YGL096W	YLR286C
YGL096W	YLR290C
YGL096W	YLR460C
YGL096W	YML132W
YGL096W	YML077W
YGL096W	YMR139W
YGL096W	YMR218C
YGL096W	YMR219W
YGL096W	YNL338W
YGL096W	YNL337W
YGL096W	YNL336W
YGL096W	YNL294C
YGL096W	YNL293W
YGL096W	YNL234W
YGL096W	YNL138W
YGL096W	YNL097C
YGL096W	YNL078W
YGL096W	YNL074C
YGL096W	YNL051W
YGL096W	YOL160W
YGL096W	YOL108C
YGL096W	YOL073C
YGL096W	YOL072W
YGL096W	YOR032C
YGL096W	YOR043W
YGL096W	YOR060C
YGL096W	YOR061W
YGL096W	YOR181W
YGL096W	YOR383C
YGL096W	YOR384W
YGL096W	YPL279C
YGL096W	YPL248C
YGL096W	YPL196W
YGL096W	YPL161C
YGL096W	YPL114W
YGL096W	YPL109C
YGL096W	YPL108W
YGL096W	YPL049C
YGL096W	YPR027C
YGL096W	YPR036W
YGL096W	YPR139C
YGL096W	YPR140W
YGL096W	YAR068W
YGL096W	YBL103C
YGL096W	YBL102W
YGL096W	YBR018C
YGL096W	YBR077C
YGL096W	YAR009C
YGL181W	YAL065C
YGL181W	YDR282C
YGL181W	YEL019C
YGL181W	YEL018W
YGL181W	YFL011W
YGL181W	YFR039C
YGL181W	YFR040W
YGL181W	YNL167C
YGL181W	YOL082W
YGL181W	YER138C
YGL192W	YBR275C
YGL192W	YCR019W
YGL192W	YCR096C
YGL192W	YCR105W
YGL192W	YDR084C
YGL192W	YDR129C
YGL192W	YDR473C
YGL192W	YGR072W
YGL192W	YGR218W
YGL192W	YGR273C
YGL192W	YJL204C
YGL192W	YJL203W
YGL192W	YJL139C
YGL192W	YJR011C
YGL192W	YKR004C
YGL192W	YLR047C
YGL192W	YMR087W
YGL192W	YMR193W
YGL192W	YMR258C
YGL192W	YOL159C
YGL192W	YPL188W
YGL237C	YBR167C
YGL237C	YBR168W
YGL237C	YBR216C
YGL237C	YBR217W
YGL237C	YBR275C
YGL237C	YCL065W
YGL237C	YCR105W
YGL237C	YDL181W
YGL237C	YDL170W
YGL237C	YDL067C
YGL237C	YDR030C
YGL237C	YDR031W
YGL237C	YDR040C
YGL237C	YDR041W
YGL237C	YDR042C
YGL237C	YDR298C
YGL237C	YDR317W
YGL237C	YDR372C
YGL237C	YDR373W
YGL237C	YDR473C
YGL237C	YDR495C
YGL237C	YDR529C
YGL237C	YEL024W
YGL237C	YEL009C
YGL237C	YEL008W
YGL237C	YFR023W
YGL237C	YFR033C
YGL237C	YGL193C
YGL237C	YGL191W
YGL237C	YGL187C
YGL237C	YGL133W
YGL237C	YGR018C
YGL237C	YGR019W
YGL237C	YGR121C
YGL237C	YGR122W
YGL237C	YGR183C
YGL237C	YHR051W
YGL237C	YIR029W
YGL237C	YIR030C
YGL237C	YJR078W
YGL237C	YJR079W
YGL237C	YJR082C
YGL237C	YJR149W
YGL237C	YKL016C
YGL237C	YLR038C
YGL237C	YLR171W
YGL237C	YLR294C
YGL237C	YLR295C
YGL237C	YLR296W
YGL237C	YLR395C
YGL237C	YMR258C
YGL237C	YNL338W
YGL237C	YNL337W
YGL237C	YNL052W
YGL237C	YNL009W
YGL237C	YOR064C
YGL237C	YOR065W
YGL237C	YOR268C
YGL237C	YOR376W
YGL237C	YPL270W
YGL237C	YPL130W
YGL237C	YPR020W
YGL237C	YPR036W
YGL237C	YBL044W
YGL237C	YBR039W
YGR044C	YBR216C
YGR044C	YBR217W
YGR044C	YEL012W
YGR044C	YER079W
YGR044C	YFR017C
YGR044C	YGL190C
YGR044C	YGL134W
YGR044C	YHL034C
YGR044C	YKL132C
YGR044C	YKR062W
YGR044C	YLR065C
YGR044C	YLR066W
YGR044C	YLR368W
YGR044C	YLR369W
YGR044C	YML055W
YGR044C	YMR165C
YGR044C	YNL034W
YGR044C	YOL155C
YGR044C	YOL154W
YGR044C	YOR138C
YGR044C	YOR140W
YGR044C	YPL130W
YGR044C	YAL004W
YGR044C	YJL045W
YGR249W	YAL064W
YGR249W	YBR129C
YGR249W	YBR167C
YGR249W	YBR168W
YGR249W	YCR105W
YGR249W	YDL048C
YGR249W	YDL047W
YGR249W	YDL037C
YGR249W	YDR030C
YGR249W	YDR031W
YGR249W	YDR040C
YGR249W	YDR041W
YGR249W	YDR068W
YGR249W	YDR077W
YGR249W	YDR274C
YGR249W	YDR275W
YGR249W	YDR314C
YGR249W	YDR320C
YGR249W	YEL021W
YGR249W	YEL009C
YGR249W	YEL007W
YGR249W	YER033C
YGR249W	YER034W
YGR249W	YER045C
YGR249W	YER046W
YGR249W	YER133W
YGR249W	YER158C
YGR249W	YGL158W
YGR249W	YGL125W
YGR249W	YGL096W
YGR249W	YGR024C
YGR249W	YGR052W
YGR249W	YGR060W
YGR249W	YGR073C
YGR249W	YGR168C
YGR249W	YGR180C
YGR249W	YIL119C
YGR249W	YIL101C
YGR249W	YIL099W
YGR249W	YIL057C
YGR249W	YIL056W
YGR249W	YIL013C
YGR249W	YIR016W
YGR249W	YIR019C
YGR249W	YJL221C
YGR249W	YJL219W
YGR249W	YJR007W
YGR249W	YJR088C
YGR249W	YJR094C
YGR249W	YJR158W
YGR249W	YJR159W
YGR249W	YKL109W
YGR249W	YKL097C
YGR249W	YKL059C
YGR249W	YKL058W
YGR249W	YKL043W
YGR249W	YKL040C
YGR249W	YKR087C
YGR249W	YLL052C
YGR249W	YMR071C
YGR249W	YMR072W
YGR249W	YMR135C
YGR249W	YMR136W
YGR249W	YMR319C
YGR249W	YNL051W
YGR249W	YNL018C
YGR249W	YNR055C
YGR249W	YOL109W
YGR249W	YOR030W
YGR249W	YOR032C
YGR249W	YOR049C
YGR249W	YOR062C
YGR249W	YOR094W
YGR249W	YOR107W
YGR249W	YOR178C
YGR249W	YOR209C
YGR249W	YOR273C
YGR249W	YOR280C
YGR249W	YOR282W
YGR249W	YOR344C
YGR249W	YOR391C
YGR249W	YOR393W
YGR249W	YPL177C
YGR249W	YPL122C
YGR249W	YPL071C
YGR249W	YPL070W
YGR249W	YPL049C
YGR249W	YPL026C
YGR249W	YPR107C
YGR249W	YPR108W
YGR249W	YPR179C
YGR249W	YPR180W
YGR249W	YAL027W
YGR249W	YBL107C
YGR249W	YBL057C
YGR249W	YBL056W
YGR249W	YBL044W
YGR249W	YBR081C
YGR249W	YJL029C
YGR288W	YIL050W
YGR288W	YLR065C
YGR288W	YLR066W
YHL009C	YBR102C
YHL009C	YBR103W
YHL009C	YCR035C
YHL009C	YCR036W
YHL009C	YDL161W
YHL009C	YDL092W
YHL009C	YGL048C
YHL009C	YGL047W
YHL009C	YHR178W
YHL009C	YJR044C
YHL009C	YMR193W
YHL009C	YOR197W
YHL009C	YPR093C
YHL009C	YPR094W
YHL009C	YBR040W
YHL009C	YBR057C
YHL009C	YAR009C
YHL027W	YAL065C
YHL027W	YBR280C
YHL027W	YCL056C
YHL027W	YCL055W
YHL027W	YCR019W
YHL027W	YCR021C
YHL027W	YCR032W
YHL027W	YDL214C
YHL027W	YDR028C
YHL027W	YDR084C
YHL027W	YDR129C
YHL027W	YDR133C
YHL027W	YDR278C
YHL027W	YDR282C
YHL027W	YDR284C
YHL027W	YDR285W
YHL027W	YDR315C
YHL027W	YDR323C
YHL027W	YDR343C
YHL027W	YDR473C
YHL027W	YEL070W
YHL027W	YER044C
YHL027W	YER045C
YHL027W	YER142C
YHL027W	YER186C
YHL027W	YER187W
YHL027W	YFR044C
YHL027W	YFR045W
YHL027W	YGL258W
YHL027W	YGR150C
YHL027W	YGR168C
YHL027W	YGR249W
YHL027W	YHR028C
YHL027W	YHR088W
YHL027W	YIL119C
YHL027W	YIL099W
YHL027W	YIR020C
YHL027W	YIR038C
YHL027W	YJL221C
YHL027W	YJL219W
YHL027W	YJL204C
YHL027W	YJL203W
YHL027W	YJR011C
YHL027W	YJR158W
YHL027W	YKL220C
YHL027W	YKL219W
YHL027W	YKL179C
YHL027W	YKL040C
YHL027W	YKR040C
YHL027W	YLR011W
YHL027W	YLR047C
YHL027W	YLR080W
YHL027W	YLR121C
YHL027W	YML116W
YHL027W	YML005W
YHL027W	YMR017W
YHL027W	YMR135C
YHL027W	YMR136W
YHL027W	YMR171C
YHL027W	YMR173W
YHL027W	YMR258C
YHL027W	YMR319C
YHL027W	YNL327W
YHL027W	YNL285W
YHL027W	YNL265C
YHL027W	YNR060W
YHL027W	YOL156W
YHL027W	YOL082W
YHL027W	YOR094W
YHL027W	YOR319W
YHL027W	YPL188W
YHL027W	YPL086C
YHL027W	YPL085W
YHL027W	YPR013C
YHL027W	YPR107C
YHL027W	YPR108W
YHL027W	YPR109W
YHL027W	YAL027W
YHL027W	YAL004W
YHL027W	YBL029W
YHL027W	YBR072W
YHR006W	YBR130C
YHR006W	YBR131W
YHR006W	YCL025C
YHR006W	YCR039C
YHR006W	YCR040W
YHR006W	YCR041W
YHR006W	YDR102C
YHR006W	YDR103W
YHR006W	YDR215C
YHR006W	YFL017C
YHR006W	YFL003C
YHR006W	YGR205W
YHR006W	YJL024C
YHR006W	YLR374C
YHR006W	YOL078W
YHR006W	YOR193W
YHR006W	YBR040W
YHR006W	YBR080C
YHR178W	YBR210W
YHR178W	YDR011W
YHR178W	YDR084C
YHR178W	YDR179C
YHR178W	YDR219C
YHR178W	YDR231C
YHR178W	YDR294C
YHR178W	YEL041W
YHR178W	YGR150C
YHR178W	YGR218W
YHR178W	YHR028C
YHR178W	YHR156C
YHR178W	YHR157W
YHR178W	YHR161C
YHR178W	YHR162W
YHR178W	YHR184W
YHR178W	YIL160C
YHR178W	YJR088C
YHR178W	YKL179C
YHR178W	YKL177W
YHR178W	YLR152C
YHR178W	YLR200W
YHR178W	YLR402W
YHR178W	YMR272C
YHR178W	YMR315W
YHR178W	YNL274C
YHR178W	YOR086C
YHR178W	YPL113C
YHR178W	YPL062W
YHR178W	YPR076W
YHR178W	YER138C
YIL036W	YBR109C
YIL036W	YBR110W
YIL036W	YBR167C
YIL036W	YBR168W
YIL036W	YDR068W
YIL036W	YDR372C
YIL036W	YDR373W
YIL036W	YGR289C
YIL036W	YHL037C
YIL036W	YHL036W
YIL036W	YHR171W
YIL036W	YKL179C
YIL036W	YKL177W
YIL101C	YBR182C
YIL101C	YBR183W
YIL101C	YCR021C
YIL101C	YCR105W
YIL101C	YDR077W
YIL101C	YDR317W
YIL101C	YER045C
YIL101C	YGR035C
YIL101C	YGR050C
YIL101C	YGR249W
YIL101C	YIL119C
YIL101C	YIL099W
YIL101C	YIR020C
YIL101C	YJL221C
[truncated: 52,257 more rows]
